# Supplementary material for: Pre‐vaccination immunotypes reveal weak and robust antibody responders to influenza vaccination
Source: Aging Cell. 2023 Dec 25;23(2):e14048. doi: 10.1111/acel.14048 (PMC10861208; doi:10.1111/acel.14048)
Supplement: Supplementary file 2 — Table S1: Differences in immune subsets between days 0 and 1–2, and between days 0 and 7. Table S2: Correlations between pre‐ and post‐vaccination immune subsets. Table S3: Regression models investigating the association of post‐vaccination immune subset kinetics with pre‐vaccination HI titer groups, sex, and CMV status. Table S4: Regression models analyzing the influence of immune subsets (measured on days 0, 1–2, and 7) on day 28 antibody titers, accounting for pre‐vaccination HI titer groups, sex, and CMV status. Table S5: Immune subset comparisons between immunotypes 2–3‐6 and rest of the immunotypes for day 0, day 1–2 and day 7. [file ACEL-23-e14048-s002.zip]

Archive with 11 entries (11 files):
- Supplementary_Table_1.xlsx
- __MACOSX/._Supplementary_Table_1.xlsx
- Supplementary_Table_2.xlsx
- __MACOSX/._Supplementary_Table_2.xlsx
- Supplementary_Table_3.xlsx
- __MACOSX/._Supplementary_Table_3.xlsx
- Supplementary_Table_4.xlsx
- __MACOSX/._Supplementary_Table_4.xlsx
- Supplementary_Table_5.xlsx
- __MACOSX/._Supplementary_Table_5.xlsx
- __MACOSX/._Table 1.xlsx
