# Supplementary material for: Pre‐vaccination immunotypes reveal weak and robust antibody responders to influenza vaccination
Source: Aging Cell. 2023 Dec 25;23(2):e14048. doi: 10.1111/acel.14048 (PMC10861208; doi:10.1111/acel.14048)
Supplement: Supplementary file 2 — Table S1: Differences in immune subsets between days 0 and 1–2, and between days 0 and 7. Table S2: Correlations between pre‐ and post‐vaccination immune subsets. Table S3: Regression models investigating the association of post‐vaccination immune subset kinetics with pre‐vaccination HI titer groups, sex, and CMV status. Table S4: Regression models analyzing the influence of immune subsets (measured on days 0, 1–2, and 7) on day 28 antibody titers, accounting for pre‐vaccination HI titer groups, sex, and CMV status. Table S5: Immune subset comparisons between immunotypes 2–3‐6 and rest of the immunotypes for day 0, day 1–2 and day 7. [file ACEL-23-e14048-s002.zip › Supplementary_Table_1.xlsx]

## Sheet: Sheet1
immune subsets, _per= percentage, _num=absolute numbers	# A = day 0, B = day1-2, C= day7										fold change
variable	group1	group2	estimate	estimate1	estimate2	statistic	p	method	p.adj	p.adj.signif	fc
CD4_CXCR5+_Tn_num	A	C	195.686	211.657	407.343	13.6231	2.91996e-42	Dunn Test	2.91996e-42	****	2.85861
CD4_CXCR5+_Tn_per	A	C	193.285	212.858	406.142	13.4559	2.84189e-41	Dunn Test	2.84189e-41	****	2.16556
CD4_CXCR5+_Tcm_per	A	C	-166.754	392.877	226.123	-11.6089	3.7126e-31	Dunn Test	3.7126e-31	****	0.874743
CD56dim_CD38+HLADR+_per	A	C	-161.223	390.112	228.888	-11.2244	3.09541e-29	Dunn Test	3.09541e-29	****	0.469026
CD56dim_CD38+HLADR+_num	A	C	-160.825	389.913	229.087	-11.1962	4.25727e-29	Dunn Test	4.25727e-29	****	0.452273
CD4_CXCR5+CD38+_num	A	C	155.472	231.764	387.236	10.8235	2.66323e-27	Dunn Test	2.66323e-27	****	1.78817
CD4_CXCR5+CD38+HLADR-_num	A	C	150.204	234.398	384.602	10.4567	1.36465e-25	Dunn Test	1.36465e-25	****	1.73228
CD4_CXCR5+HLADR+_num	A	C	136.498	241.251	377.749	9.50261	2.0469e-21	Dunn Test	2.0469e-21	****	2.14779
CD56dim_CD95+HLADR-_per	A	C	-132.718	375.859	243.141	-9.23972	2.47147e-20	Dunn Test	2.47147e-20	****	0.489758
CD4_CXCR5+CD38-HLADR-_per	A	C	-128.129	373.565	245.435	-8.92	4.66271e-19	Dunn Test	4.66271e-19	****	0.970232
CD4_CXCR5+_Tem_num	A	C	123.877	247.561	371.439	8.62395	6.46852e-18	Dunn Test	6.46852e-18	****	1.77948
CD56dim_CD95-HLADR-_per	A	C	121.968	248.516	370.484	8.49104	2.04788e-17	Dunn Test	2.04788e-17	****	1.01872
CD4+_CD95-HLADR+_num	A	C	120.88	249.06	369.94	8.41532	3.9182e-17	Dunn Test	3.9182e-17	****	1.68832
CD56dim_CD95+HLADR-_num	A	C	-120.055	369.528	249.472	-8.35787	6.38607e-17	Dunn Test	6.38607e-17	****	0.486448
CD4_CXCR5+CD38+_per	A	C	118.563	250.218	368.782	8.25403	1.53147e-16	Dunn Test	1.53147e-16	****	1.33087
CD4_CXCR5+CD38-HLADR+_num	A	C	116.744	251.128	367.872	8.12744	4.3846e-16	Dunn Test	4.3846e-16	****	1.99003
monocytes_classical_HLADR+_per	A	C	-113.557	366.278	252.722	-7.90548	2.66911e-15	Dunn Test	2.66911e-15	****	0.739836
CD4_Tcm_CD95-HLADR+_per	A	C	110.796	254.102	364.898	7.71499	1.20994e-14	Dunn Test	1.20994e-14	****	1.61579
CD4_CXCR5+CD95+_per	A	C	-110.456	364.728	254.272	-7.68964	1.47547e-14	Dunn Test	1.47547e-14	****	0.854774
CD56dim_CD95+HLADR+_per	A	C	-110.259	364.629	254.371	-7.67672	1.63209e-14	Dunn Test	1.63209e-14	****	0.5139
CD4_CXCR5+HLADR+_per	A	C	110.049	254.476	364.524	7.66131	1.84052e-14	Dunn Test	1.84052e-14	****	1.60999
CD4_CXCR5+CD38+HLADR-_per	A	C	109.346	254.827	364.173	7.61238	2.69095e-14	Dunn Test	2.69095e-14	****	1.31431
CD56dim_CD95+HLADR+_num	A	C	-107.476	363.238	255.762	-7.48223	7.30719e-14	Dunn Test	7.30719e-14	****	0.501146
CD56bright_CD95-HLADR-_per	A	C	104.913	257.044	361.956	7.3039	2.79554e-13	Dunn Test	2.79554e-13	****	1.0235
CD4+_CD95-HLADR+_per	A	C	104.731	257.134	361.866	7.29603	2.96385e-13	Dunn Test	2.96385e-13	****	1.5
monocytes_classical_HLADR+_num	A	C	-102.754	360.877	258.123	-7.15343	8.4637e-13	Dunn Test	8.4637e-13	****	0.712119
CD4_CXCR5+_num	A	C	101.239	258.88	360.12	7.04799	1.81522e-12	Dunn Test	1.81522e-12	****	1.32682
CD4_Tcm_CD95-HLADR+_num	A	C	98.3139	260.343	358.657	6.84435	7.6823e-12	Dunn Test	7.6823e-12	****	1.63137
monocytes_classical_per	A	C	-96.3851	357.693	261.307	-6.71005	1.94554e-11	Dunn Test	1.94554e-11	****	0.95933
CD8_CD95+_per	A	C	-95.4951	357.248	261.752	-6.64809	2.96919e-11	Dunn Test	2.96919e-11	****	0.767666
CD8+_CD95+HLADR-_per	A	C	-94.3107	356.655	262.345	-6.56563	5.1813e-11	Dunn Test	5.1813e-11	****	0.764236
CD8+_CD95-HLADR-_per	A	C	93.0097	262.995	356.005	6.47506	9.47733e-11	Dunn Test	9.47733e-11	****	1.06611
monocytes_nonclassical_per	A	C	92.0485	263.476	355.524	6.40825	1.47202e-10	Dunn Test	1.47202e-10	****	1.3598
CD4_CXCR5+_per	A	C	90.7605	264.12	354.88	6.31849	2.64136e-10	Dunn Test	2.64136e-10	****	1.23915
CD4_CXCR5+CD38-HLADR-_num	A	C	90.6699	264.165	354.835	6.31217	2.75156e-10	Dunn Test	2.75156e-10	****	1.27986
monocytes_nonclassical_num	A	C	89.343	264.828	354.172	6.21979	4.97806e-10	Dunn Test	4.97806e-10	****	1.38293
CD56dim_HLADR+_per	A	C	-89.2492	354.125	264.875	-6.2133	5.18828e-10	Dunn Test	5.18828e-10	****	0.668574
CD56dim_per	A	C	89.1683	264.916	354.084	6.20763	5.37879e-10	Dunn Test	5.37879e-10	****	1.05344
CD4_CXCR5+_Teff_num	A	C	87.7638	265.618	353.382	6.14646	7.92333e-10	Dunn Test	7.92333e-10	****	1.87338
plasmablast_CD27+CD38+_num	A	C	88.1845	265.408	353.592	6.13914	8.29705e-10	Dunn Test	8.29705e-10	****	1.56146
CD4_CXCR5+CD38-HLADR+_per	A	C	88.1456	265.427	353.573	6.13654	8.43402e-10	Dunn Test	8.43402e-10	****	1.52527
monocytes_intermediate_HLADR+_per	A	C	-87.8026	353.401	265.599	-6.11256	9.80467e-10	Dunn Test	9.80467e-10	****	0.93568
CD56dim_HLADR+_num	A	C	-86.7994	352.9	266.1	-6.04271	1.51546e-09	Dunn Test	1.51546e-09	****	0.672169
CD8_CXCR5+CD95+_num	A	C	-85.8479	352.424	266.576	-5.97647	2.2802e-09	Dunn Test	2.2802e-09	****	0.611908
CD56dim_CD95-HLADR+_per	A	C	-85.3042	352.152	266.848	-5.93866	2.87368e-09	Dunn Test	2.87368e-09	****	0.684649
CD8_CXCR5+CD95+_per	A	C	-84.3495	351.675	267.325	-5.87217	4.30122e-09	Dunn Test	4.30122e-09	****	0.728163
monocytes_nonclassical_HLADR+_per	A	C	-83.5178	351.259	267.741	-5.81427	6.08993e-09	Dunn Test	6.08993e-09	****	0.918102
CD8_Tcm_CD95+HLADR-_num	A	C	-83.4078	351.204	267.796	-5.8066	6.37548e-09	Dunn Test	6.37548e-09	****	0.739687
CD4_CXCR5+_Tem_per	A	C	83.0388	267.981	351.019	5.78093	7.42877e-09	Dunn Test	7.42877e-09	****	1.34636
CD8_Tem_CD95+HLADR-_num	A	C	-82.7023	350.851	268.149	-5.75748	8.5377e-09	Dunn Test	8.5377e-09	****	0.685577
CD56dim_CD95-HLADR+_num	A	C	-79.8803	349.44	269.56	-5.56102	2.68196e-08	Dunn Test	2.68196e-08	****	0.693575
plasmablast_CD27+CD38+_per	A	C	79.0194	269.99	349.01	5.50132	3.76953e-08	Dunn Test	3.76953e-08	****	1.48913
CD4+_CD95+HLADR-_per	A	C	-77.9482	348.474	270.526	-5.42653	5.74614e-08	Dunn Test	5.74614e-08	****	0.860447
CD8_Tcm_CD95+HLADR-_per	A	C	-77.4822	348.241	270.759	-5.39408	6.8875e-08	Dunn Test	6.8875e-08	****	0.870637
monocytes_intermediate_HLADR+_num	A	C	-77.1748	348.087	270.913	-5.37268	7.75771e-08	Dunn Test	7.75771e-08	****	0.818675
CD8_Tcm_CD95-HLADR-_per	A	C	77.0518	270.974	348.026	5.36412	8.13467e-08	Dunn Test	8.13467e-08	****	1.12799
CD4_CD95+_per	A	C	-74.9385	346.969	272.031	-5.217	1.81845e-07	Dunn Test	1.81845e-07	****	0.862155
CD4_Teff_num	A	C	74.8835	272.058	346.942	5.21316	1.85646e-07	Dunn Test	1.85646e-07	****	1.60609
CD8_Tem_CD95+HLADR-_per	A	C	-74.5113	346.756	272.244	-5.18726	2.13413e-07	Dunn Test	2.13413e-07	****	0.845972
CD8_CD95+_num	A	C	-73.8997	346.45	272.55	-5.14467	2.67986e-07	Dunn Test	2.67986e-07	****	0.760084
monocytes_intermediate_per	A	C	-73.5469	346.273	272.727	-5.12013	3.05328e-07	Dunn Test	3.05328e-07	****	0.849419
CD8+_CD95+HLADR-_num	A	C	-72.5081	345.754	273.246	-5.0478	4.46937e-07	Dunn Test	4.46937e-07	****	0.770454
CD4+_CD95-HLADR-_per	A	C	72.343	273.328	345.672	5.03631	4.74594e-07	Dunn Test	4.74594e-07	****	1.05541
CD4_Tem_CD95+HLADR-_per	A	C	-71.6893	345.345	273.655	-4.9908	6.01303e-07	Dunn Test	6.01303e-07	****	0.912949
CD8_Tem_CD95-HLADR-_per	A	C	71.2168	273.892	345.108	4.9579	7.12578e-07	Dunn Test	7.12578e-07	****	1.10602
CD4_Tcm_per	A	C	-70.0583	344.529	274.471	-4.87725	1.07576e-06	Dunn Test	1.07576e-06	****	0.899898
CD4_CXCR5+_Teff_per	A	C	67.9903	275.505	343.495	4.76178	1.91889e-06	Dunn Test	1.91889e-06	****	1.29881
CD8_Treg_per	A	C	-67.8738	343.437	275.563	-4.72541	2.29652e-06	Dunn Test	2.29652e-06	****	0.836596
CD4_Tscm_num	A	C	66.7346	276.133	342.867	4.64586	3.38655e-06	Dunn Test	3.38655e-06	****	1.33183
CD8+_CD95+HLADR+_per	A	C	-66.2621	342.631	276.369	-4.61308	3.96754e-06	Dunn Test	3.96754e-06	****	0.767333
CD8_Tem_per	A	C	-65.6052	342.303	276.697	-4.56724	4.94181e-06	Dunn Test	4.94181e-06	****	0.815472
CD8_CD38-HLADR-_per	A	C	65.479	276.761	342.239	4.55847	5.15277e-06	Dunn Test	5.15277e-06	****	1.00887
CD4_Tem_CD95-HLADR-_per	A	C	65.3883	276.806	342.194	4.55214	5.31023e-06	Dunn Test	5.31023e-06	****	1.1888
CD56bright_CD38-HLADR-_per	A	C	65.1715	276.914	342.086	4.53705	5.70463e-06	Dunn Test	5.70463e-06	****	1.1063
CD4_CD38+HLADR+_num	A	C	64.8382	277.081	341.919	4.51384	6.36642e-06	Dunn Test	6.36642e-06	****	1.14351
CD4_Teff_per	A	C	64.4822	277.259	341.741	4.4891	7.15244e-06	Dunn Test	7.15244e-06	****	1.49286
CD56dim_CD38-HLADR-_per	A	C	62.4693	278.265	340.735	4.34892	1.36807e-05	Dunn Test	1.36807e-05	****	1.12471
CD8_Tcm_CD95+HLADR+_num	A	C	-61.6408	340.32	278.68	-4.29125	1.77673e-05	Dunn Test	1.77673e-05	****	0.747882
monocytes_intermediate_num	A	C	-60.0097	339.505	279.495	-4.1777	2.94477e-05	Dunn Test	2.94477e-05	****	0.865569
CD8_HLADR+_per	A	C	-59.6828	339.341	279.659	-4.155	3.25284e-05	Dunn Test	3.25284e-05	****	0.801296
CD4_Treg_Tn_per	A	C	58.8835	280.058	338.942	4.0993	4.14409e-05	Dunn Test	4.14409e-05	****	1.12586
CD4+_CD95-HLADR-_num	A	C	58.3657	280.317	338.683	4.06324	4.83953e-05	Dunn Test	4.83953e-05	****	1.13915
CD8_CD38+_per	A	C	-57.7961	338.398	280.602	-4.02361	5.7313e-05	Dunn Test	5.7313e-05	****	0.838551
monocytes_nonclassical_HLADR+_num	A	C	57.7573	280.621	338.379	4.02089	5.7979e-05	Dunn Test	5.7979e-05	****	1.31002
CD4_Tn_per	A	C	57.5469	280.727	338.273	4.00625	6.16915e-05	Dunn Test	6.16915e-05	****	1.09417
CD4TnTm	A	C	57.5405	280.73	338.27	4.00579	6.18095e-05	Dunn Test	6.18095e-05	****
CD4_Tn_num	A	C	57.3883	280.806	338.194	3.9952	6.46384e-05	Dunn Test	6.46384e-05	****	1.20195
CD56dim_CD38+_per	A	C	-57.3528	338.176	280.824	-3.99273	6.53175e-05	Dunn Test	6.53175e-05	****	0.90831
CD8_CD38+HLADR-_per	A	C	-56.8608	337.93	281.07	-3.9585	7.54209e-05	Dunn Test	7.54209e-05	****	0.838294
CD8_CD38-HLADR+_per	A	C	-56.8285	337.914	281.086	-3.95641	7.60852e-05	Dunn Test	7.60852e-05	****	0.792385
CD8+_CD95+HLADR+_num	A	C	-56.8252	337.913	281.087	-3.956	7.62142e-05	Dunn Test	7.62142e-05	****	0.78509
CD56bright_CD38+_per	A	C	-56.1942	337.597	281.403	-3.91208	9.15063e-05	Dunn Test	9.15063e-05	****	0.90024
CD4_CXCR5+_Tcm_num	A	C	55.123	281.939	337.061	3.8375	0.000124295	Dunn Test	0.000124295	***	1.16075
CD19_CD95-HLADR-_per	A	C	54.5307	282.235	336.765	3.79627	0.000146887	Dunn Test	0.000146887	***	1.2401
CD4_Tscm_per	A	C	54.4239	282.288	336.712	3.78909	0.000151198	Dunn Test	0.000151198	***	1.23669
CD19_HLADR+_per	A	C	-53.9903	336.495	282.505	-3.75865	0.000170835	Dunn Test	0.000170835	***	0.987307
CD8_CXCR5+_Tn_per	A	C	53.2977	282.851	336.149	3.71063	0.000206741	Dunn Test	0.000206741	***	1.3977
CD4_Treg_Teff_num	A	C	53.0906	282.955	336.045	3.6977	0.000217561	Dunn Test	0.000217561	***	1.30197
CD8_Tem_CD95+HLADR+_num	A	C	-51.11	335.055	283.945	-3.55813	0.000373503	Dunn Test	0.000373503	***	0.774315
CD19_CD95-HLADR-_num	A	C	51.0147	283.534	334.549	3.55436	0.000378901	Dunn Test	0.000378901	***
CD56dim_CD38+HLADR-_per	A	C	-51.0129	335.006	283.994	-3.55137	0.000383232	Dunn Test	0.000383232	***	0.910726
CD8_CD38+HLADR+_per	A	C	-49.7702	334.385	284.615	-3.46503	0.000530181	Dunn Test	0.000530181	***	0.849157
CD4_Treg_Tcm_per	A	C	-49.4563	334.228	284.772	-3.443	0.000575294	Dunn Test	0.000575294	***	0.960828
CD4_CD38-HLADR-_num	A	C	49.1553	284.922	334.078	3.42205	0.000621515	Dunn Test	0.000621515	***	1.10094
CD4_CD38+HLADR-_per	A	C	-48.9515	333.976	285.024	-3.40786	0.000654745	Dunn Test	0.000654745	***	0.862218
CD4_Treg_Teff_per	A	C	48.8673	285.066	333.934	3.40367	0.000664863	Dunn Test	0.000664863	***	1.27483
CD8_CXCR5+_Tem_num	A	C	-48.5599	333.78	285.22	-3.3806	0.000723283	Dunn Test	0.000723283	***	0.711342
CD8_Tcm_per	A	C	-48.3883	333.694	285.306	-3.36865	0.000755362	Dunn Test	0.000755362	***	0.859342
CD4_CXCR5+CD95+_num	A	C	48.3269	285.337	333.663	3.36437	0.000767183	Dunn Test	0.000767183	***	1.14444
CD8_HLADR+_num	A	C	-48.3074	333.654	285.346	-3.36302	0.00077095	Dunn Test	0.00077095	***	0.804333
CD4_CD38-HLADR-_per	A	C	47.7508	285.625	333.375	3.32427	0.000886491	Dunn Test	0.000886491	***	1.01265
CD8_Tcm_num	A	C	-47.0777	333.039	285.961	-3.27741	0.00104766	Dunn Test	0.00104766	**	0.868293
CD8_CD38-HLADR+_num	A	C	-46.89	332.945	286.055	-3.26434	0.0010972	Dunn Test	0.0010972	**	0.774249
CD8_CXCR5+_Tcm_num	A	C	-46.5599	332.78	286.22	-3.24136	0.00118961	Dunn Test	0.00118961	**	0.777818
CD4_CD38+_per	A	C	-46.3689	332.684	286.316	-3.22807	0.00124627	Dunn Test	0.00124627	**	0.873771
CD4_Treg_per	A	C	-45.4725	332.236	286.764	-3.16568	0.00154722	Dunn Test	0.00154722	**	0.931053
CD8_Treg_num	A	C	-45.1359	332.068	286.932	-3.14223	0.00167668	Dunn Test	0.00167668	**	0.824135
CD8_CD38+_num	A	C	-44.9288	331.964	287.036	-3.12781	0.00176115	Dunn Test	0.00176115	**	0.823136
CD8_CD38+HLADR-_num	A	C	-44.5663	331.783	287.217	-3.10258	0.00191845	Dunn Test	0.00191845	**	0.812023
CD8_Tem_num	A	C	-44.1392	331.57	287.43	-3.07284	0.00212035	Dunn Test	0.00212035	**	0.821062
CD56dim_CD38-HLADR+_per	A	C	-43.3786	331.189	287.811	-3.01992	0.00252843	Dunn Test	0.00252843	**	0.809861
CD8_CXCR5+_Tem_per	A	C	-43.3786	331.189	287.811	-3.01991	0.00252854	Dunn Test	0.00252854	**	0.858
CD56bright_CD38+HLADR-_per	A	C	-43.2136	331.107	287.893	-3.0084	0.00262624	Dunn Test	0.00262624	**	0.923384
CD4_Treg_Tem_per	A	C	-42.589	330.794	288.206	-2.96492	0.00302757	Dunn Test	0.00302757	**	0.919574
B_switched_memory_IgD-CD27+CD95+_num	A	C	42.4239	288.288	330.712	2.95343	0.00314266	Dunn Test	0.00314266	**	1.15593
CD4_Tem_CD95+HLADR-_num	A	C	-41.9191	330.46	288.54	-2.91828	0.00351966	Dunn Test	0.00351966	**	0.91003
CD19+CD95+_per	A	C	-41.5405	330.27	288.73	-2.89193	0.00382882	Dunn Test	0.00382882	**	0.880005
CD4+_num	A	C	41.479	288.761	330.239	2.88764	0.00388143	Dunn Test	0.00388143	**	1.08118
CD4_Treg_Tn_num	A	C	41.11	288.945	330.055	2.86196	0.00421034	Dunn Test	0.00421034	**	1.14755
CD56dim_CD38-HLADR+_num	A	C	-41.1036	330.052	288.948	-2.86151	0.00421633	Dunn Test	0.00421633	**	0.851671
CD8_Treg_CD38-HLADR-_num	A	C	-40.8414	329.921	289.079	-2.84326	0.0044655	Dunn Test	0.0044655	**	0.84147
CD8_CD38+HLADR+_num	A	C	-40.7087	329.854	289.146	-2.83402	0.00459664	Dunn Test	0.00459664	**	0.846486
CD8_Tcm_CD95+HLADR+_per	A	C	-40.2816	329.641	289.359	-2.8043	0.00504263	Dunn Test	0.00504263	**	0.85582
CD4_TrueNaive_num	A	C	40.1521	289.424	329.576	2.79527	0.00518565	Dunn Test	0.00518565	**	1.14965
CD19_CD95+HLADR-_num	A	C	39.5016	289.749	329.251	2.75001	0.0059593	Dunn Test	0.0059593	**	1.16979
CD4_CD27+_num	A	C	39.1165	289.942	329.058	2.72317	0.00646581	Dunn Test	0.00646581	**	1.08411
CD4_HLADR+_num	A	C	38.9935	290.003	328.997	2.71461	0.00663534	Dunn Test	0.00663534	**	1.10195
CD19_CD95-HLADR+_per	A	C	-38.2492	328.625	290.375	-2.6628	0.0077494	Dunn Test	0.0077494	**	0.987563
CD4_Tcm_CD95+HLADR-_per	A	C	-37.6408	328.32	290.68	-2.62044	0.00878165	Dunn Test	0.00878165	**	0.959285
lymphocytes_per	A	C	36.7799	291.11	327.89	2.56051	0.0104518	Dunn Test	0.0104518	*	1.07011
CD8_Tn_per	A	C	36.7314	291.134	327.866	2.55713	0.010554	Dunn Test	0.010554	*	1.1151
CD8TnTm	A	C	36.7282	291.136	327.864	2.5569	0.0105608	Dunn Test	0.0105608	*
CD4+_per	A	C	36.3301	291.335	327.665	2.52919	0.0114325	Dunn Test	0.0114325	*	1.03062
CD56bright_CD38+_num	A	C	-35.9288	327.464	291.536	-2.50126	0.0123754	Dunn Test	0.0123754	*	0.867193
B_memory_IgD+CD27+CD95+_per	A	C	-35.6958	327.348	291.652	-2.48504	0.0129538	Dunn Test	0.0129538	*	0.905793
CD4_Tcm_CD95+HLADR-_num	A	C	-35.6731	327.337	291.663	-2.48346	0.0130114	Dunn Test	0.0130114	*	0.926874
CD4_Tcm_CD95+HLADR+_per	A	C	34.6764	292.162	326.838	2.41409	0.0157745	Dunn Test	0.0157745	*	1.07335
CD4+_CD95+HLADR-_num	A	C	-33.822	326.411	292.589	-2.35459	0.0185433	Dunn Test	0.0185433	*	0.944217
CD4_Treg_Tem_num	A	C	-33.0971	326.049	292.951	-2.30412	0.0212159	Dunn Test	0.0212159	*	0.910859
CD4_Tem_CD95-HLADR-_num	A	C	32.8835	293.058	325.942	2.28925	0.0220648	Dunn Test	0.0220648	*	1.21237
CD8_CXCR5+_per	A	C	-32.7767	325.888	293.112	-2.28182	0.0224997	Dunn Test	0.0224997	*	0.865184
CD56dim_CD38-HLADR-_num	A	C	32.5275	293.236	325.764	2.26447	0.0235454	Dunn Test	0.0235454	*	1.14718
CD4_Tem_per	A	C	-31.9676	325.484	293.516	-2.22549	0.0260481	Dunn Test	0.0260481	*	0.922363
B_memory_IgD+CD27+CD95+_num	A	C	-30.8414	324.921	294.079	-2.14709	0.0317863	Dunn Test	0.0317863	*	0.881131
CD4_CD95+_num	A	C	-30.6311	324.816	294.184	-2.13244	0.0329704	Dunn Test	0.0329704	*	0.942729
CD4_Tcm_CD95-HLADR-_per	A	C	30.123	294.439	324.561	2.09707	0.0359871	Dunn Test	0.0359871	*	1.04237
CD8_Treg_Tn_num	A	C	-29.2071	324.104	294.896	-2.03363	0.0419888	Dunn Test	0.0419888	*	0.915571
CD19_CD95+HLADR-_per	A	C	29.0291	294.985	324.015	2.02117	0.0432624	Dunn Test	0.0432624	*	1.11189
CD8_Tn_num	A	C	29.0194	294.99	324.01	2.02024	0.043358	Dunn Test	0.043358	*	1.12631
monocytes_per	A	C	29.0162	294.992	324.008	2.02003	0.0433804	Dunn Test	0.0433804	*	1.03868
CD56bright_CD38+HLADR-_num	A	C	-28.9417	323.971	295.029	-2.01484	0.0439217	Dunn Test	0.0439217	*	0.896928
CD8_Treg_CD38-HLADR-_per	A	C	28.5469	295.227	323.773	1.98873	0.0467313	Dunn Test	0.0467313	*	1.00841
CD4_TrueNaive_per	A	C	28.3689	295.316	323.684	1.97496	0.0482726	Dunn Test	0.0482726	*	1.04486
granulocytes_per	A	C	-28.3625	323.681	295.319	-1.97451	0.0483237	Dunn Test	0.0483237	*	0.963721
CD56dim_CD38+_num	A	C	-28.3398	323.67	295.33	-1.97293	0.0485033	Dunn Test	0.0485033	*	0.90087
CD56dim_CD38+HLADR+_per	A	B	-165.475	386.515	221.04	-11.6037	3.94416e-31	Dunn Test	3.94416e-31	****	0.401515
CD4_CXCR5+_Tn_per	A	B	165.107	223.667	388.773	11.5775	5.36118e-31	Dunn Test	5.36118e-31	****	1.9217
CD56dim_CD38+HLADR+_num	A	B	-164.433	386.002	221.568	-11.5302	9.28937e-31	Dunn Test	9.28937e-31	****	0.410706
monocytes_nonclassical_num	A	B	145.707	233.223	378.93	10.2171	1.66234e-24	Dunn Test	1.66234e-24	****	1.64355
CD4_CXCR5+_Tn_num	A	B	143.059	234.528	377.587	10.0315	1.1087e-23	Dunn Test	1.1087e-23	****	1.97436
CD4_CXCR5+_Tcm_per	A	B	-142.024	374.963	232.938	-9.95891	2.30582e-23	Dunn Test	2.30582e-23	****	0.884848
CD56dim_CD95+HLADR-_per	A	B	-135.277	371.639	236.362	-9.48608	2.39897e-21	Dunn Test	2.39897e-21	****	0.450549
monocytes_nonclassical_HLADR+_num	A	B	131.3	240.32	371.62	9.20686	3.35792e-20	Dunn Test	3.35792e-20	****	1.62624
monocytes_nonclassical_per	A	B	126.99	242.443	369.433	8.90478	5.34936e-19	Dunn Test	5.34936e-19	****	1.52
monocytes_classical_per	A	B	-125.42	366.783	241.363	-8.79458	1.43581e-18	Dunn Test	1.43581e-18	****	0.950466
CD56dim_CD95+HLADR-_num	A	B	-115.5	361.896	246.397	-8.09896	5.54292e-16	Dunn Test	5.54292e-16	****	0.455717
CD56dim_CD95-HLADR-_per	A	B	114.78	248.458	363.238	8.04855	8.37833e-16	Dunn Test	8.37833e-16	****	1.01707
CD8_Tcm_CD95+HLADR-_num	A	B	-111.551	359.951	248.4	-7.8221	5.19481e-15	Dunn Test	5.19481e-15	****	0.655443
CD56dim_CD95+HLADR+_per	A	B	-107.744	358.076	250.332	-7.55588	4.16043e-14	Dunn Test	4.16043e-14	****	0.548387
CD4_CXCR5+CD95+_per	A	B	-107.593	358.002	250.408	-7.54456	4.53831e-14	Dunn Test	4.53831e-14	****	0.84454
CD8+_CD95+HLADR-_per	A	B	-106.48	357.453	250.973	-7.46647	8.23721e-14	Dunn Test	8.23721e-14	****	0.73146
CD8_CD95+_per	A	B	-103.914	356.189	252.275	-7.28658	3.17915e-13	Dunn Test	3.17915e-13	****	0.739023
CD8+_CD95-HLADR-_per	A	B	103.619	253.956	357.575	7.26585	3.70687e-13	Dunn Test	3.70687e-13	****	1.0725
CD56dim_CD95+HLADR+_num	A	B	-99.7525	354.139	254.387	-6.99482	2.65594e-12	Dunn Test	2.65594e-12	****	0.53103
CD8_CXCR5+CD95+_num	A	B	-98.5043	353.524	255.02	-6.90722	4.9424e-12	Dunn Test	4.9424e-12	****	0.550055
CD8_CXCR5+CD95+_per	A	B	-98.3597	353.453	255.093	-6.8971	5.3073e-12	Dunn Test	5.3073e-12	****	0.710695
CD8+_CD95+HLADR-_num	A	B	-97.5057	353.032	255.527	-6.8372	8.07561e-12	Dunn Test	8.07561e-12	****	0.687878
CD8_CD95+_num	A	B	-95.2195	351.906	256.687	-6.67689	2.44069e-11	Dunn Test	2.44069e-11	****	0.699123
CD8_Tem_CD95+HLADR-_num	A	B	-94.8187	351.709	256.89	-6.64879	2.95517e-11	Dunn Test	2.95517e-11	****	0.642553
monocytes_per	A	B	90.7292	260.306	351.035	6.36205	1.9908e-10	Dunn Test	1.9908e-10	****	1.12269
CD56bright_CD95-HLADR-_per	A	B	89.4842	260.919	350.403	6.27539	3.48749e-10	Dunn Test	3.48749e-10	****	1.01951
CD8_Tcm_CD95+HLADR-_per	A	B	-86.3407	347.532	261.192	-6.0543	1.41029e-09	Dunn Test	1.41029e-09	****	0.841607
CD56bright_CD38+_num	A	B	-85.5622	347.149	261.587	-5.99971	1.97671e-09	Dunn Test	1.97671e-09	****	0.731539
CD4_CD38-HLADR-_per	A	B	85.3388	262.961	348.3	5.98406	2.17645e-09	Dunn Test	2.17645e-09	****	1.02237
CD8_Tcm_CD95-HLADR-_per	A	B	84.2023	263.521	347.723	5.90435	3.54031e-09	Dunn Test	3.54031e-09	****	1.12259
CD8_Tem_CD95+HLADR-_per	A	B	-82.9147	345.845	262.93	-5.81407	6.09736e-09	Dunn Test	6.09736e-09	****	0.829485
CD4+_CD95+HLADR-_per	A	B	-82.8293	345.803	262.973	-5.80808	6.31938e-09	Dunn Test	6.31938e-09	****	0.842949
CD8_CD38-HLADR-_per	A	B	82.3267	264.445	346.772	5.77286	7.79389e-09	Dunn Test	7.79389e-09	****	1.0091
CD4_CD95+_per	A	B	-82.307	345.545	263.238	-5.77145	7.85903e-09	Dunn Test	7.85903e-09	****	0.850665
CD4+_CD95-HLADR-_per	A	B	82.2676	264.474	346.742	5.76869	7.98901e-09	Dunn Test	7.98901e-09	****	1.06425
CD56dim_HLADR+_per	A	B	-82.0245	345.406	263.382	-5.75168	8.83633e-09	Dunn Test	8.83633e-09	****	0.673835
CD8_CD38+HLADR-_per	A	B	-81.9851	345.387	263.402	-5.74891	8.98187e-09	Dunn Test	8.98187e-09	****	0.79558
B_memory_IgD+CD27+CD95+_num	A	B	-80.6613	344.735	264.073	-5.65605	1.54894e-08	Dunn Test	1.54894e-08	****	0.754206
CD8_Tcm_CD95+HLADR+_num	A	B	-79.3014	344.065	264.763	-5.5607	2.68702e-08	Dunn Test	2.68702e-08	****	0.694024
CD4_CD38+_per	A	B	-79.2324	344.031	264.798	-5.55587	2.76237e-08	Dunn Test	2.76237e-08	****	0.811861
CD8_CD38+HLADR-_num	A	B	-79.1569	343.994	264.837	-5.55056	2.84755e-08	Dunn Test	2.84755e-08	****	0.714927
CD4_CD38+HLADR-_per	A	B	-78.9204	343.877	264.957	-5.53399	3.13033e-08	Dunn Test	3.13033e-08	****	0.804536
CD56bright_CD38+HLADR-_num	A	B	-78.8875	343.861	264.973	-5.53167	3.1719e-08	Dunn Test	3.1719e-08	****	0.740307
CD4_Tcm_per	A	B	-78.0794	343.463	265.383	-5.47501	4.37476e-08	Dunn Test	4.37476e-08	****	0.885156
CD8_Tem_CD95-HLADR-_per	A	B	76.5192	267.306	343.825	5.36561	8.06778e-08	Dunn Test	8.06778e-08	****	1.10579
CD4_Tem_CD95+HLADR-_per	A	B	-76.2433	342.558	266.315	-5.34626	8.97911e-08	Dunn Test	8.97911e-08	****	0.918548
CD56dim_HLADR+_num	A	B	-75.9903	342.434	266.443	-5.32852	9.90165e-08	Dunn Test	9.90165e-08	****	0.672148
CD56dim_per	A	B	75.8294	267.646	343.475	5.31724	1.05353e-07	Dunn Test	1.05353e-07	****	1.04003
CD8_CD38+_num	A	B	-75.8129	342.346	266.533	-5.31608	1.06026e-07	Dunn Test	1.06026e-07	****	0.741212
CD56dim_CD95-HLADR+_per	A	B	-75.5666	342.225	266.658	-5.29884	1.16541e-07	Dunn Test	1.16541e-07	****	0.693333
CD4_Tcm_CD95+HLADR-_num	A	B	-75.2283	342.058	266.83	-5.27508	1.32696e-07	Dunn Test	1.32696e-07	****	0.834932
CD8_CD38+_per	A	B	-74.8965	341.895	266.998	-5.25185	1.5058e-07	Dunn Test	1.5058e-07	****	0.804734
CD56dim_CD38-HLADR-_per	A	B	74.1804	268.458	342.638	5.20161	1.9757e-07	Dunn Test	1.9757e-07	****	1.13058
CD4_Tem_CD95-HLADR-_per	A	B	73.2968	268.893	342.19	5.13965	2.75252e-07	Dunn Test	2.75252e-07	****	1.17522
CD56bright_CD38-HLADR-_per	A	B	72.8501	269.113	341.963	5.10833	3.25019e-07	Dunn Test	3.25019e-07	****	1.10608
CD19+CD95+_num	A	B	-72.5807	340.754	268.173	-5.08943	3.59133e-07	Dunn Test	3.59133e-07	****	0.779256
CD8_Tcm_num	A	B	-71.7858	340.362	268.577	-5.03369	4.81118e-07	Dunn Test	4.81118e-07	****	0.779099
CD4_Teff_per	A	B	71.4146	269.82	341.235	5.00771	5.50816e-07	Dunn Test	5.50816e-07	****	1.47683
CD4_CXCR5+_Teff_num	A	B	70.4587	270.291	340.75	4.97873	6.4003e-07	Dunn Test	6.4003e-07	****	1.5045
CD56dim_CD38+_per	A	B	-70.9482	339.95	269.002	-4.97496	6.52605e-07	Dunn Test	6.52605e-07	****	0.88175
CD56dim_CD95-HLADR+_num	A	B	-70.5113	339.735	269.223	-4.94432	7.64083e-07	Dunn Test	7.64083e-07	****	0.669859
CD4_Teff_num	A	B	70.1697	270.434	340.603	4.92037	8.63808e-07	Dunn Test	8.63808e-07	****	1.50903
CD4_CD95+_num	A	B	-70.0908	339.528	269.437	-4.91484	8.88541e-07	Dunn Test	8.88541e-07	****	0.856077
CD56bright_CD38+_per	A	B	-70.012	339.489	269.477	-4.90932	9.13917e-07	Dunn Test	9.13917e-07	****	0.868974
CD19_HLADR+_per	A	B	-69.8445	339.406	269.562	-4.89757	9.70281e-07	Dunn Test	9.70281e-07	****	0.982265
CD19_CD95-HLADR-_per	A	B	69.8149	270.608	340.423	4.8955	9.80542e-07	Dunn Test	9.80542e-07	****	1.34718
CD4+_CD95+HLADR-_num	A	B	-69.8051	339.387	269.582	-4.8948	9.84042e-07	Dunn Test	9.84042e-07	****	0.851955
CD4_CXCR5+_Tem_num	A	B	69.4273	270.799	340.227	4.86831	1.12554e-06	Dunn Test	1.12554e-06	****	1.41793
monocytes_classical_HLADR+_per	A	B	-69.3288	339.152	269.823	-4.86141	1.16554e-06	Dunn Test	1.16554e-06	****	0.816578
CD4_CXCR5+_Tem_per	A	B	68.0346	271.485	339.52	4.77067	1.83615e-06	Dunn Test	1.83615e-06	****	1.26154
CD8_CD38-HLADR+_num	A	B	-68.0214	338.508	270.487	-4.76973	1.84471e-06	Dunn Test	1.84471e-06	****	0.692869
CD4_CXCR5+_Teff_per	A	B	66.4743	272.254	338.728	4.6973	2.63618e-06	Dunn Test	2.63618e-06	****	1.4699
CD8_CD38-HLADR+_per	A	B	-66.3626	337.691	271.328	-4.65361	3.26175e-06	Dunn Test	3.26175e-06	****	0.770833
CD8+_CD95+HLADR+_num	A	B	-64.9469	336.994	272.047	-4.55414	5.26001e-06	Dunn Test	5.26001e-06	****	0.767112
CD56dim_CD38+HLADR-_per	A	B	-64.7366	336.89	272.153	-4.5394	5.64142e-06	Dunn Test	5.64142e-06	****	0.888448
CD8_CXCR5+_Tcm_num	A	B	-63.5804	336.32	272.74	-4.45832	8.26037e-06	Dunn Test	8.26037e-06	****	0.671207
monocytes_num	A	B	61.5044	274.702	336.207	4.31275	1.61235e-05	Dunn Test	1.61235e-05	****	1.11115
CD4_Tem_CD95+HLADR-_num	A	B	-61.3073	335.201	273.893	-4.29893	1.71623e-05	Dunn Test	1.71623e-05	****	0.844237
CD8_Tcm_per	A	B	-59.6813	334.4	274.718	-4.18492	2.85266e-05	Dunn Test	2.85266e-05	****	0.846594
CD19+CD95+_per	A	B	-59.6583	334.388	274.73	-4.18332	2.87283e-05	Dunn Test	2.87283e-05	****	0.848958
CD56bright_num	A	B	-59.5729	334.346	274.773	-4.17732	2.94969e-05	Dunn Test	2.94969e-05	****	0.83736
CD8_HLADR+_num	A	B	-59.4941	334.307	274.813	-4.17179	3.02218e-05	Dunn Test	3.02218e-05	****	0.774739
CD56bright_CD38+HLADR-_per	A	B	-59.1328	334.129	274.997	-4.14646	3.37659e-05	Dunn Test	3.37659e-05	****	0.882324
CD8_Tem_per	A	B	-58.847	333.989	275.142	-4.12642	3.68454e-05	Dunn Test	3.68454e-05	****	0.846154
CD4_CD38+_num	A	B	-57.5232	333.337	275.813	-4.03359	5.49315e-05	Dunn Test	5.49315e-05	****	0.812755
CD4_CD38+HLADR-_num	A	B	-57.4707	333.311	275.84	-4.0299	5.57998e-05	Dunn Test	5.57998e-05	****	0.809929
CD19_CD95+HLADR+_num	A	B	-56.9845	333.071	276.087	-3.99581	6.44724e-05	Dunn Test	6.44724e-05	****	0.82776
CD8+_CD95+HLADR+_per	A	B	-56.2717	332.72	276.448	-3.9459	7.94999e-05	Dunn Test	7.94999e-05	****	0.824176
CD4_Tcm_num	A	B	-55.7494	332.463	276.713	-3.90921	9.25989e-05	Dunn Test	9.25989e-05	****	0.864227
CD4_Tn_per	A	B	55.4078	277.706	333.113	3.88526	0.000102222	Dunn Test	0.000102222	***	1.09945
CD4TnTm	A	B	55.4078	277.706	333.113	3.88525	0.000102223	Dunn Test	0.000102223	***
CD4+_CD95-HLADR+_num	A	B	54.9808	277.916	332.897	3.85531	0.000115582	Dunn Test	0.000115582	***	1.30362
CD8_HLADR+_per	A	B	-53.91	331.557	277.647	-3.78027	0.000156657	Dunn Test	0.000156657	***	0.833333
CD4+_CD95-HLADR+_per	A	B	53.5618	278.615	332.177	3.75906	0.000170555	Dunn Test	0.000170555	***	1.1875
CD19_CD95+HLADR-_per	A	B	53.4304	278.68	332.11	3.74703	0.000178942	Dunn Test	0.000178942	***	1.3125
B_memory_CD27+CD38-CD95+_num	A	B	-52.0311	330.631	278.6	-3.64847	0.000263805	Dunn Test	0.000263805	***	0.834333
CD8_CXCR5+_Tem_num	A	B	-51.8044	330.519	278.715	-3.6326	0.000280583	Dunn Test	0.000280583	***	0.665798
B_memory_IgD+CD27+CD95+_per	A	B	-51.7519	330.494	278.742	-3.6289	0.000284632	Dunn Test	0.000284632	***	0.86739
CD4_Treg_Tcm_per	A	B	-51.1705	330.207	279.037	-3.58813	0.000333061	Dunn Test	0.000333061	***	0.960673
CD4_Treg_Tn_per	A	B	50.8321	279.96	330.792	3.5644	0.000364685	Dunn Test	0.000364685	***	1.10724
CD8_Tem_num	A	B	-49.6266	329.447	279.82	-3.47987	0.00050166	Dunn Test	0.00050166	***	0.798235
CD4_Tcm_CD95-HLADR+_per	A	B	48.9631	280.88	329.843	3.43439	0.000593898	Dunn Test	0.000593898	***	1.2381
CD56bright_CD95-HLADR-_num	A	B	-48.5755	328.929	280.353	-3.40616	0.000658831	Dunn Test	0.000658831	***	0.868954
CD19_CD95-HLADR-_num	A	B	48.2995	281.207	329.507	3.38681	0.000707093	Dunn Test	0.000707093	***	1.31863
monocytes_nonclassical_HLADR+_per	A	B	-48.2273	328.757	280.53	-3.38175	0.000720245	Dunn Test	0.000720245	***	0.961818
monocytes_classical_HLADR+_num	A	B	-47.9382	328.615	280.677	-3.36148	0.000775267	Dunn Test	0.000775267	***	0.841827
CD19_CD95-HLADR+_per	A	B	-47.8627	328.578	280.715	-3.35618	0.000790259	Dunn Test	0.000790259	***	0.985863
CD8_CD38+HLADR+_num	A	B	-47.4981	328.398	280.9	-3.33061	0.000866551	Dunn Test	0.000866551	***	0.807342
CD4_Treg_per	A	B	-47.2813	328.291	281.01	-3.31543	0.000915013	Dunn Test	0.000915013	***	0.93083
monocytes_intermediate_HLADR+_per	A	B	-46.8739	328.091	281.217	-3.28685	0.00101314	Dunn Test	0.00101314	**	0.971711
CD4_Tcm_CD95+HLADR+_num	A	B	-46.8148	328.061	281.247	-3.2827	0.00102817	Dunn Test	0.00102817	**	0.831644
CD19_CD95+HLADR-_num	A	B	46.5356	282.076	328.612	3.26317	0.00110175	Dunn Test	0.00110175	**	1.30872
CD8_Tem_CD95+HLADR+_num	A	B	-45.6553	327.49	281.835	-3.2014	0.00136762	Dunn Test	0.00136762	**	0.737401
CD4_Treg_CD38-HLADR-_per	A	B	44.6928	282.984	327.677	3.13391	0.00172492	Dunn Test	0.00172492	**	1.00822
CD8_Treg_num	A	B	-44.3841	326.864	282.48	-3.11226	0.00185663	Dunn Test	0.00185663	**	0.822059
CD4_Treg_Tcm_num	A	B	-44.279	326.812	282.533	-3.10489	0.00190352	Dunn Test	0.00190352	**	0.914306
CD4_Treg_CD38-HLADR+_num	A	B	-43.8388	326.595	282.757	-3.07402	0.00211194	Dunn Test	0.00211194	**	0.85198
CD4_Treg_CD38+_num	A	B	-43.6154	326.485	282.87	-3.05836	0.00222553	Dunn Test	0.00222553	**	0.904871
CD4_Treg_CD38+HLADR-_num	A	B	-43.6023	326.479	282.877	-3.05744	0.00223238	Dunn Test	0.00223238	**	0.901679
CD4_Treg_HLADR+_num	A	B	-43.4118	326.385	282.973	-3.04408	0.00233394	Dunn Test	0.00233394	**	0.884169
CD8_Treg_per	A	B	-43.3001	326.33	283.03	-3.0364	0.0023942	Dunn Test	0.0023942	**	0.875
CD4_Tcm_CD95+HLADR-_per	A	B	-42.8074	326.087	283.28	-3.0017	0.00268477	Dunn Test	0.00268477	**	0.952271
CD4_Treg_Teff_per	A	B	42.7745	283.929	326.703	3.00116	0.00268949	Dunn Test	0.00268949	**	1.3227
CD4+_CD95+HLADR+_num	A	B	-42.4789	325.926	283.447	-2.97866	0.00289508	Dunn Test	0.00289508	**	0.863585
CD56bright_per	A	B	-42.2128	325.794	283.582	-2.96002	0.00307621	Dunn Test	0.00307621	**	0.885246
CD8_Treg_CD38-HLADR-_num	A	B	-41.9402	325.66	283.72	-2.94089	0.00327271	Dunn Test	0.00327271	**	0.827851
CD4_Tcm_CD95-HLADR-_per	A	B	41.7267	284.445	326.172	2.92592	0.0034344	Dunn Test	0.0034344	**	1.05567
CD56dim_CD38-HLADR-_num	A	B	41.2832	284.663	325.947	2.89482	0.00379372	Dunn Test	0.00379372	**	1.10381
CD4_Treg_Tem_num	A	B	-41.1124	325.252	284.14	-2.88285	0.003941	Dunn Test	0.003941	**	0.866183
B_memory_IgD+CD27+_num	A	B	-41.0369	325.215	284.178	-2.87755	0.00400779	Dunn Test	0.00400779	**	0.86352
CD19_CD95+HLADR+_per	A	B	-40.9679	325.181	284.213	-2.87273	0.00406941	Dunn Test	0.00406941	**	0.863813
CD4+_CD95+HLADR+_per	A	B	-40.9088	325.152	284.243	-2.86862	0.00412264	Dunn Test	0.00412264	**	0.875
CD8_Tscm_num	A	B	-39.181	324.301	285.12	-2.74741	0.0060068	Dunn Test	0.0060068	**	0.861522
CD8_CXCR5+_Tem_per	A	B	-37.6503	323.547	285.897	-2.6401	0.00828825	Dunn Test	0.00828825	**	0.844043
CD8_CD38+HLADR+_per	A	B	-37.6437	323.544	285.9	-2.63974	0.00829705	Dunn Test	0.00829705	**	0.888889
CD8_CXCR5+_Tn_per	A	B	36.875	286.835	323.71	2.5859	0.00971253	Dunn Test	0.00971253	**	1.29893
CD4_Treg_Teff_num	A	B	36.5334	287.003	323.537	2.56318	0.0103718	Dunn Test	0.0103718	*	1.18443
CD4_CXCR5+HLADR+_num	A	B	35.167	287.676	322.843	2.46594	0.0136653	Dunn Test	0.0136653	*	1.14953
CD4_CXCR5+CD38-HLADR+_num	A	B	35.1177	287.701	322.818	2.46251	0.0137968	Dunn Test	0.0137968	*	1.17588
CD8_CXCR5+_num	A	B	-34.5363	322.013	287.477	-2.42172	0.0154473	Dunn Test	0.0154473	*	0.804597
B_DN_memory_IgD-CD27-_per	A	B	34.3261	288.091	322.417	2.40698	0.0160851	Dunn Test	0.0160851	*	1.07826
CD56dim_CD38-HLADR+_per	A	B	-34.2636	321.879	287.615	-2.40262	0.0162781	Dunn Test	0.0162781	*	0.812236
CD4_Tem_CD95+HLADR+_num	A	B	-34.1815	321.838	287.657	-2.39684	0.016537	Dunn Test	0.016537	*	0.896511
CD4_Tn_num	A	B	34.1618	288.172	322.333	2.39546	0.0165995	Dunn Test	0.0165995	*	1.1179
monocytes_intermediate_num	A	B	33.6165	288.44	322.057	2.35723	0.018412	Dunn Test	0.018412	*	1.12757
CD8_Tcm_CD95+HLADR+_per	A	B	-33.2749	321.392	288.117	-2.33329	0.0196332	Dunn Test	0.0196332	*	0.939002
CD8_CXCR5+CD38-HLADR-_num	A	B	-32.9399	321.227	288.287	-2.30978	0.0209005	Dunn Test	0.0209005	*	0.811013
CD8_CXCR5+_per	A	B	-32.8019	321.159	288.357	-2.30011	0.0214418	Dunn Test	0.0214418	*	0.876461
CD56dim_CD38+_num	A	B	-32.48	321	288.52	-2.27753	0.0227545	Dunn Test	0.0227545	*	0.841554
CD4_Tscm_per	A	B	31.9676	289.252	321.22	2.24176	0.0249769	Dunn Test	0.0249769	*	1.08333
B_memory_IgD+CD27+_per	A	B	-31.7672	320.649	288.882	-2.22755	0.0259103	Dunn Test	0.0259103	*	0.888013
CD4_CXCR5+CD38-HLADR+_per	A	B	31.5044	289.481	320.985	2.20917	0.0271629	Dunn Test	0.0271629	*	1.12397
CD8_Treg_Tn_num	A	B	-31.4946	320.515	289.02	-2.20862	0.0272009	Dunn Test	0.0272009	*	0.853042
CD4_Treg_CD95+_num	A	B	-31.1135	320.327	289.213	-2.18171	0.0291308	Dunn Test	0.0291308	*	0.938683
CD8_Tn_per	A	B	31.0478	289.706	320.753	2.17711	0.0294726	Dunn Test	0.0294726	*	1.08456
CD8TnTm	A	B	31.0478	289.706	320.753	2.17711	0.0294726	Dunn Test	0.0294726	*
CD8_CXCR5+_Teff_per	A	B	30.2529	290.097	320.35	2.12141	0.0338876	Dunn Test	0.0338876	*	1.10932
CD4+_CD95-HLADR-_num	A	B	30.069	290.188	320.257	2.10847	0.0349906	Dunn Test	0.0349906	*	1.08182
CD4_Treg_CD38-HLADR+_per	A	B	-29.9146	319.736	289.822	-2.09765	0.0359364	Dunn Test	0.0359364	*	0.953069
CD4_CXCR5+HLADR+_per	A	B	29.8982	290.272	320.17	2.09651	0.0360372	Dunn Test	0.0360372	*	1.07843
monocytes_classical_num	A	B	29.8587	290.291	320.15	2.09373	0.0362844	Dunn Test	0.0362844	*	1.06642
B_naive_IgD+CD27-_num	A	B	-29.8456	319.702	289.857	-2.0928	0.0363666	Dunn Test	0.0363666	*	0.91404
CD56dim_CD38-HLADR+_num	A	B	-29.5171	319.54	290.023	-2.06977	0.0384738	Dunn Test	0.0384738	*	0.816244
CD8_Tcm_CD95-HLADR-_num	A	B	-29.4908	319.528	290.037	-2.06793	0.0386468	Dunn Test	0.0386468	*	0.897519
CD4_CXCR5+_num	A	B	29.4646	290.485	319.95	2.06609	0.0388204	Dunn Test	0.0388204	*	1.0766
CD8_Teff_per	A	B	29.3135	290.56	319.873	2.05549	0.0398316	Dunn Test	0.0398316	*	1.12254
CD4_Tem_CD95-HLADR-_num	A	B	29.0638	290.683	319.747	2.03798	0.0415514	Dunn Test	0.0415514	*	1.09225
CD56dim_CD38+HLADR-_num	A	B	-28.9456	319.259	290.313	-2.02969	0.0423878	Dunn Test	0.0423878	*	0.846197
CD8_CXCR5+_Tcm_per	A	B	-28.6039	319.091	290.487	-2.00574	0.0448837	Dunn Test	0.0448837	*	0.90056
CD4_CXCR5+CD38-HLADR-_num	A	B	28.5645	290.929	319.493	2.00297	0.04518	Dunn Test	0.04518	*	1.07645
CD4_CXCR5+_per	A	B	28.5185	290.951	319.47	1.99975	0.0455268	Dunn Test	0.0455268	*	1.0643
CD4_Tscm_num	A	B	28.2623	291.078	319.34	1.98178	0.0475035	Dunn Test	0.0475035	*	1.15453
CD4_Treg_HLADR+_per	A	B	-28.2065	318.895	290.688	-1.97787	0.0479431	Dunn Test	0.0479431	*	0.960152
