# Supplementary material for: Pre‐vaccination immunotypes reveal weak and robust antibody responders to influenza vaccination
Source: Aging Cell. 2023 Dec 25;23(2):e14048. doi: 10.1111/acel.14048 (PMC10861208; doi:10.1111/acel.14048)
Supplement: Supplementary file 2 — Table S1: Differences in immune subsets between days 0 and 1–2, and between days 0 and 7. Table S2: Correlations between pre‐ and post‐vaccination immune subsets. Table S3: Regression models investigating the association of post‐vaccination immune subset kinetics with pre‐vaccination HI titer groups, sex, and CMV status. Table S4: Regression models analyzing the influence of immune subsets (measured on days 0, 1–2, and 7) on day 28 antibody titers, accounting for pre‐vaccination HI titer groups, sex, and CMV status. Table S5: Immune subset comparisons between immunotypes 2–3‐6 and rest of the immunotypes for day 0, day 1–2 and day 7. [file ACEL-23-e14048-s002.zip › Supplementary_Table_2.xlsx]

## Sheet: Sheet1
immune subsets, _per= percentage, _num=absolute numbers. D0= day0, D12D0 = day1-2/day 0 fold change, D7D0= day 7/day 0 fold change		p value	spearman's correlation coefficent	FDR-corrected p value
immune_subset_day0	comparison	p	rho	p.adj
granulocytes_D0_per	granulocytes_D12D0_per	7.96363e-10	-0.351435	4.10924e-07
lymphocytes_D0_per	lymphocytes_D12D0_per	4.58362e-09	-0.336172	2.36515e-06
CD3+_D0_per	CD3+_D12D0_per	0.00392938	-0.169143	1
CD4+_D0_per	CD4+_D12D0_per	7.12206e-05	-0.231479	0.0367498
CD4_Tcm_D0_per	CD4_Tcm_D12D0_per	0.0315273	-0.126531	1
CD4_Tem_D0_per	CD4_Tem_D12D0_per	0.0397219	-0.121058	1
CD4_Teff_D0_per	CD4_Teff_D12D0_per	2.00022e-22	-0.530999	1.03211e-19
CD4_Tn_D0_per	CD4_Tn_D12D0_per	4.87753e-12	-0.391755	2.51681e-09
CD4_TrueNaive_D0_per	CD4_TrueNaive_D12D0_per	3.27873e-05	-0.24172	0.0169182
CD4_Tscm_D0_per	CD4_Tscm_D12D0_per	1.47792e-07	-0.303144	7.62605e-05
CD4_Treg_D0_per	CD4_Treg_D12D0_per	0.0150364	-0.142914	1
CD4_Treg_Tcm_D0_per	CD4_Treg_Tcm_D12D0_per	0.0177612	-0.139367	1
CD4_Treg_Tem_D0_per	CD4_Treg_Tem_D12D0_per	7.02678e-08	-0.310559	3.62582e-05
CD4_Treg_Teff_D0_per	CD4_Treg_Teff_D12D0_per	1.38429e-18	-0.486597	7.14294e-16
CD4_Treg_Tn_D0_per	CD4_Treg_Tn_D12D0_per	2.60365e-07	-0.297355	0.000134348
CD4_Treg_CD38+_D0_per	CD4_Treg_CD38+_D12D0_per	0.000124264	-0.223838	0.0641202
CD4_Treg_CD38+HLADR-_D0_per	CD4_Treg_CD38+HLADR-_D12D0_per	0.000846189	-0.195261	0.436633
CD4_Treg_CD38-HLADR+_D0_per	CD4_Treg_CD38-HLADR+_D12D0_per	2.30023e-15	-0.443623	1.18692e-12
CD4_Treg_CD38-HLADR-_D0_per	CD4_Treg_CD38-HLADR-_D12D0_per	1.44685e-11	-0.383605	7.46573e-09
CD4_Treg_CD95+_D0_per	CD4_Treg_CD95+_D12D0_per	0.0108561	-0.149645	1
CD4_Treg_HLADR+_D0_per	CD4_Treg_HLADR+_D12D0_per	5.11387e-12	-0.391405	2.63876e-09
CD4_CD27+_D0_per	CD4_CD27+_D12D0_per	0.0928075	-0.0990549	1
CD4_CD38+_D0_per	CD4_CD38+_D12D0_per	5.43055e-05	-0.235111	0.0280216
CD4_CD38+HLADR+_D0_per	CD4_CD38+HLADR+_D12D0_per	8.75493e-15	-0.43519	4.51755e-12
CD4_CD38+HLADR-_D0_per	CD4_CD38+HLADR-_D12D0_per	0.000307533	-0.21081	0.158687
CD4_CD38-HLADR+_D0_per	CD4_CD38-HLADR+_D12D0_per	1.07418e-14	-0.433878	5.54274e-12
CD4_CD38-HLADR-_D0_per	CD4_CD38-HLADR-_D12D0_per	1.78137e-27	-0.580902	9.19184e-25
CD4_CD95+_D0_per	CD4_CD95+_D12D0_per	0.0735438	-0.105425	1
CD4_CXCR5+_D0_per	CD4_CXCR5+_D12D0_per	3.09968e-13	-0.411463	1.59944e-10
CD4_CXCR5+CD38+_D0_per	CD4_CXCR5+CD38+_D12D0_per	4.40696e-06	-0.266331	0.00227399
CD4_CXCR5+CD38+HLADR-_D0_per	CD4_CXCR5+CD38+HLADR-_D12D0_per	5.08879e-05	-0.235973	0.0262582
CD4_CXCR5+CD38-HLADR+_D0_per	CD4_CXCR5+CD38-HLADR+_D12D0_per	7.87664e-54	-0.751768	4.06435e-51
CD4_CXCR5+CD38-HLADR-_D0_per	CD4_CXCR5+CD38-HLADR-_D12D0_per	9.36844e-16	-0.449162	4.83412e-13
CD4_CXCR5+CD95+_D0_per	CD4_CXCR5+CD95+_D12D0_per	0.0019516	-0.181477	1
CD4_CXCR5+_Tcm_D0_per	CD4_CXCR5+_Tcm_D12D0_per	0.174478	-0.0800985	1
CD4_CXCR5+_Tem_D0_per	CD4_CXCR5+_Tem_D12D0_per	2.51132e-25	-0.560684	1.29584e-22
CD4_CXCR5+_Teff_D0_per	CD4_CXCR5+_Teff_D12D0_per	4.34837e-18	-0.480346	2.24376e-15
CD4_CXCR5+_Tn_D0_per	CD4_CXCR5+_Tn_D12D0_per	1.81817e-22	-0.531445	9.38175e-20
CD4_CXCR5+HLADR+_D0_per	CD4_CXCR5+HLADR+_D12D0_per	3.29425e-48	-0.724038	1.69983e-45
CD4_HLADR+_D0_per	CD4_HLADR+_D12D0_per	6.872e-14	-0.421712	3.54595e-11
CD8+_D0_per	CD8+_D12D0_per	0.340408	-0.0562794	1
CD8_Tcm_D0_per	CD8_Tcm_D12D0_per	0.00103112	-0.192084	0.532059
CD8_Tem_D0_per	CD8_Tem_D12D0_per	0.000312272	-0.210583	0.161132
CD8_Teff_D0_per	CD8_Teff_D12D0_per	4.89215e-12	-0.391733	2.52435e-09
CD8_Tn_D0_per	CD8_Tn_D12D0_per	2.24274e-06	-0.274089	0.00115725
CD8_TrueNaive_D0_per	CD8_TrueNaive_D12D0_per	0.148128	-0.0852838	1
CD8_Tscm_D0_per	CD8_Tscm_D12D0_per	4.5474e-09	-0.336243	2.34646e-06
CD8_Treg_D0_per	CD8_Treg_D12D0_per	4.42107e-07	-0.291825	0.000228127
CD8_Treg_Teff_D0_per	CD8_Treg_Teff_D12D0_per	3.9318e-12	-0.393344	2.02881e-09
CD8_Treg_Tn_D0_per	CD8_Treg_Tn_D12D0_per	5.33534e-09	-0.334807	2.75303e-06
CD8_Treg_CD38-HLADR-_D0_per	CD8_Treg_CD38-HLADR-_D12D0_per	4.90458e-17	-0.466675	2.53077e-14
CD8_CD27+_D0_per	CD8_CD27+_D12D0_per	0.0737887	-0.105336	1
CD8_CD38+_D0_per	CD8_CD38+_D12D0_per	0.00286327	-0.174819	1
CD8_CD38+HLADR+_D0_per	CD8_CD38+HLADR+_D12D0_per	5.32303e-11	-0.373535	2.74669e-08
CD8_CD38+HLADR-_D0_per	CD8_CD38+HLADR-_D12D0_per	0.0037322	-0.170078	1
CD8_CD38-HLADR+_D0_per	CD8_CD38-HLADR+_D12D0_per	6.90799e-10	-0.35264	3.56452e-07
CD8_CD38-HLADR-_D0_per	CD8_CD38-HLADR-_D12D0_per	1.50912e-11	-0.383285	7.78708e-09
CD8_CD95+_D0_per	CD8_CD95+_D12D0_per	0.00831838	-0.15496	1
CD8_CXCR5+_D0_per	CD8_CXCR5+_D12D0_per	0.000474632	-0.204283	0.24491
CD8_CXCR5+CD38-HLADR-_D0_per	CD8_CXCR5+CD38-HLADR-_D12D0_per	3.14985e-12	-0.39497	1.62532e-09
CD8_CXCR5+CD95+_D0_per	CD8_CXCR5+CD95+_D12D0_per	0.000979926	-0.192907	0.505642
CD8_CXCR5+_Tcm_D0_per	CD8_CXCR5+_Tcm_D12D0_per	0.00196407	-0.181368	1
CD8_CXCR5+_Tem_D0_per	CD8_CXCR5+_Tem_D12D0_per	7.20218e-07	-0.286622	0.000371632
CD8_CXCR5+_Teff_D0_per	CD8_CXCR5+_Teff_D12D0_per	2.82231e-13	-0.412111	1.45631e-10
CD8_CXCR5+_Tn_D0_per	CD8_CXCR5+_Tn_D12D0_per	2.2296e-13	-0.413735	1.15047e-10
CD8_HLADR+_D0_per	CD8_HLADR+_D12D0_per	7.97373e-10	-0.351425	4.11444e-07
CD3-_D0_per	CD3-_D12D0_per	1.54988e-06	-0.278235	0.000799737
CD56bright_D0_per	CD56bright_D12D0_per	3.46179e-05	-0.241018	0.0178628
CD56bright_CD38+_D0_per	CD56bright_CD38+_D12D0_per	6.79017e-12	-0.389299	3.50373e-09
CD56bright_CD38+HLADR-_D0_per	CD56bright_CD38+HLADR-_D12D0_per	2.29119e-12	-0.397289	1.18226e-09
CD56bright_CD38-HLADR-_D0_per	CD56bright_CD38-HLADR-_D12D0_per	1.4997e-20	-0.510129	7.73846e-18
CD56dim_D0_per	CD56dim_D12D0_per	3.45706e-12	-0.394289	1.78384e-09
CD56dim_CD38+_D0_per	CD56dim_CD38+_D12D0_per	0.155361	-0.0837953	1
CD56dim_CD38+HLADR+_D0_per	CD56dim_CD38+HLADR+_D12D0_per	9.91629e-15	-0.434392	5.11681e-12
CD56dim_CD38+HLADR-_D0_per	CD56dim_CD38+HLADR-_D12D0_per	0.15238	-0.0844023	1
CD56dim_CD38-HLADR+_D0_per	CD56dim_CD38-HLADR+_D12D0_per	1.90818e-11	-0.381495	9.84623e-09
CD56dim_CD38-HLADR-_D0_per	CD56dim_CD38-HLADR-_D12D0_per	2.8566e-17	-0.469778	1.474e-14
CD56dim_HLADR+_D0_per	CD56dim_HLADR+_D12D0_per	1.95648e-08	-0.322853	1.00955e-05
CD19+_D0_per	CD19+_D12D0_per	0.206528	-0.0745238	1
B_DN_memory_IgD-CD27-_D0_per	B_DN_memory_IgD-CD27-_D12D0_per	0.0737695	-0.105343	1
B_DN_memory_IgD-CD27-CD95+_D0_per	B_DN_memory_IgD-CD27-CD95+_D12D0_per	0.00534559	-0.163454	1
B_memory_CD27+CD38-_D0_per	B_memory_CD27+CD38-_D12D0_per	0.0817308	-0.10257	1
B_memory_CD27+CD38-CD95+_D0_per	B_memory_CD27+CD38-CD95+_D12D0_per	0.00565505	-0.162395	1
B_memory_IgD+CD27+_D0_per	B_memory_IgD+CD27+_D12D0_per	0.0242713	-0.132507	1
B_memory_IgD+CD27+CD95+_D0_per	B_memory_IgD+CD27+CD95+_D12D0_per	4.6907e-07	-0.291199	0.00024204
B_naive_IgD+CD27-_D0_per	B_naive_IgD+CD27-_D12D0_per	0.11129	0.0938716	1
B_switched_memory_IgD-CD27+_D0_per	B_switched_memory_IgD-CD27+_D12D0_per	0.00136048	-0.187545	0.702008
B_switched_memory_IgD-CD27+CD95+_D0_per	B_switched_memory_IgD-CD27+CD95+_D12D0_per	0.00036229	-0.208368	0.186942
CD19+CD95+_D0_per	CD19+CD95+_D12D0_per	0.00407854	-0.168464	1
plasmablast_CD27+CD38+_D0_per	plasmablast_CD27+CD38+_D12D0_per	1.58833e-10	-0.364807	8.19579e-08
monocytes_D0_per	monocytes_D12D0_per	4.38961e-12	-0.392533	2.26504e-09
monocytes_classical_D0_per	monocytes_classical_D12D0_per	5.82383e-19	-0.491242	3.0051e-16
monocytes_classical_HLADR+_D0_per	monocytes_classical_HLADR+_D12D0_per	3.10007e-14	-0.42699	1.59963e-11
monocytes_intermediate_D0_per	monocytes_intermediate_D12D0_per	5.39444e-18	-0.479154	2.78353e-15
monocytes_intermediate_HLADR+_D0_per	monocytes_intermediate_HLADR+_D12D0_per	3.79501e-14	-0.425658	1.95822e-11
monocytes_nonclassical_D0_per	monocytes_nonclassical_D12D0_per	3.94376e-25	-0.558769	2.03498e-22
monocytes_nonclassical_HLADR+_D0_per	monocytes_nonclassical_HLADR+_D12D0_per	2.70247e-15	-0.442618	1.39447e-12
granulocytes_D0_num	granulocytes_D12D0_num	6.31184e-14	-0.42228	3.25691e-11
lymphocytes_D0_num	lymphocytes_D12D0_num	4.71117e-06	-0.265552	0.00243096
CD3+_D0_num	CD3+_D12D0_num	5.14814e-05	-0.235819	0.0265644
CD4+_D0_num	CD4+_D12D0_num	0.000562413	-0.201675	0.290205
CD4_Tcm_D0_num	CD4_Tcm_D12D0_num	7.84774e-05	-0.230165	0.0404943
CD4_Tem_D0_num	CD4_Tem_D12D0_num	5.9297e-07	-0.288708	0.000305972
CD4_Teff_D0_num	CD4_Teff_D12D0_num	1.31915e-19	-0.499048	6.80682e-17
CD4_Tn_D0_num	CD4_Tn_D12D0_num	0.000184587	-0.218243	0.0952469
CD4_TrueNaive_D0_num	CD4_TrueNaive_D12D0_num	0.0211577	-0.135559	1
CD4_Tscm_D0_num	CD4_Tscm_D12D0_num	1.40879e-08	-0.325923	7.26937e-06
CD4_Treg_D0_num	CD4_Treg_D12D0_num	0.0016984	-0.183836	0.876372
CD4_Treg_Tcm_D0_num	CD4_Treg_Tcm_D12D0_num	0.00474533	-0.165676	1
CD4_Treg_Tem_D0_num	CD4_Treg_Tem_D12D0_num	5.15913e-07	-0.29019	0.000266211
CD4_Treg_Teff_D0_num	CD4_Treg_Teff_D12D0_num	2.732e-16	-0.456601	1.40971e-13
CD4_Treg_Tn_D0_num	CD4_Treg_Tn_D12D0_num	1.66026e-06	-0.277468	0.000856696
CD4_Treg_CD38+_D0_num	CD4_Treg_CD38+_D12D0_num	1.24201e-05	-0.253938	0.00640875
CD4_Treg_CD38+HLADR-_D0_num	CD4_Treg_CD38+HLADR-_D12D0_num	9.37538e-06	-0.257364	0.00483769
CD4_Treg_CD38-HLADR+_D0_num	CD4_Treg_CD38-HLADR+_D12D0_num	2.1699e-13	-0.413921	1.11967e-10
CD4_Treg_CD38-HLADR-_D0_num	CD4_Treg_CD38-HLADR-_D12D0_num	0.00144792	-0.18651	0.747128
CD4_Treg_CD95+_D0_num	CD4_Treg_CD95+_D12D0_num	0.0104326	-0.150449	1
CD4_Treg_HLADR+_D0_num	CD4_Treg_HLADR+_D12D0_num	2.03171e-09	-0.34337	1.04836e-06
CD4_CD27+_D0_num	CD4_CD27+_D12D0_num	0.0320653	-0.126136	1
CD4_CD38+_D0_num	CD4_CD38+_D12D0_num	6.44443e-05	-0.232825	0.0332533
CD4_CD38+HLADR+_D0_num	CD4_CD38+HLADR+_D12D0_num	2.08324e-15	-0.444239	1.07495e-12
CD4_CD38+HLADR-_D0_num	CD4_CD38+HLADR-_D12D0_num	0.000168703	-0.219528	0.0870506
CD4_CD38-HLADR+_D0_num	CD4_CD38-HLADR+_D12D0_num	2.2713e-18	-0.483909	1.17199e-15
CD4_CD38-HLADR-_D0_num	CD4_CD38-HLADR-_D12D0_num	0.000450977	-0.205062	0.232704
CD4_CD95+_D0_num	CD4_CD95+_D12D0_num	5.18745e-06	-0.264422	0.00267672
CD4_CXCR5+_D0_num	CD4_CXCR5+_D12D0_num	1.55945e-13	-0.41618	8.04678e-11
CD4_CXCR5+CD38+_D0_num	CD4_CXCR5+CD38+_D12D0_num	1.17766e-14	-0.433287	6.07673e-12
CD4_CXCR5+CD38+HLADR-_D0_num	CD4_CXCR5+CD38+HLADR-_D12D0_num	1.30292e-12	-0.401357	6.72307e-10
CD4_CXCR5+CD38-HLADR+_D0_num	CD4_CXCR5+CD38-HLADR+_D12D0_num	7.52316e-48	-0.722146	3.88195e-45
CD4_CXCR5+CD38-HLADR-_D0_num	CD4_CXCR5+CD38-HLADR-_D12D0_num	2.47903e-12	-0.396717	1.27918e-09
CD4_CXCR5+CD95+_D0_num	CD4_CXCR5+CD95+_D12D0_num	2.00837e-11	-0.381103	1.03632e-08
CD4_CXCR5+_Tcm_D0_num	CD4_CXCR5+_Tcm_D12D0_num	7.37415e-10	-0.352088	3.80506e-07
CD4_CXCR5+_Tem_D0_num	CD4_CXCR5+_Tem_D12D0_num	2.76517e-22	-0.529483	1.42683e-19
CD4_CXCR5+_Teff_D0_num	CD4_CXCR5+_Teff_D12D0_num	1.15047e-17	-0.47493	5.93642e-15
CD4_CXCR5+_Tn_D0_num	CD4_CXCR5+_Tn_D12D0_num	4.37459e-19	-0.492762	2.25729e-16
CD4_CXCR5+HLADR+_D0_num	CD4_CXCR5+HLADR+_D12D0_num	1.08812e-42	-0.693061	5.61472e-40
CD4_HLADR+_D0_num	CD4_HLADR+_D12D0_num	7.58744e-18	-0.477259	3.91512e-15
CD8+_D0_num	CD8+_D12D0_num	0.00256385	-0.176761	1
CD8_Tcm_D0_num	CD8_Tcm_D12D0_num	7.27872e-05	-0.231185	0.0375582
CD8_Tem_D0_num	CD8_Tem_D12D0_num	1.72485e-07	-0.301577	8.90021e-05
CD8_Teff_D0_num	CD8_Teff_D12D0_num	2.12427e-05	-0.247261	0.0109612
CD8_Tn_D0_num	CD8_Tn_D12D0_num	9.7476e-07	-0.283343	0.000502976
CD8_TrueNaive_D0_num	CD8_TrueNaive_D12D0_num	0.0716953	-0.106105	1
CD8_Tscm_D0_num	CD8_Tscm_D12D0_num	5.14351e-08	-0.31361	2.65405e-05
CD8_Treg_D0_num	CD8_Treg_D12D0_num	8.58695e-05	-0.22894	0.0443087
CD8_Treg_Teff_D0_num	CD8_Treg_Teff_D12D0_num	2.76829e-07	-0.296721	0.000142844
CD8_Treg_Tn_D0_num	CD8_Treg_Tn_D12D0_num	1.65833e-11	-0.382567	8.55699e-09
CD8_Treg_CD38-HLADR-_D0_num	CD8_Treg_CD38-HLADR-_D12D0_num	8.24121e-05	-0.2295	0.0425246
CD8_CD27+_D0_num	CD8_CD27+_D12D0_num	0.000581102	-0.201169	0.299849
CD8_CD38+_D0_num	CD8_CD38+_D12D0_num	3.96747e-07	-0.292965	0.000204721
CD8_CD38+HLADR+_D0_num	CD8_CD38+HLADR+_D12D0_num	4.28975e-15	-0.43972	2.21351e-12
CD8_CD38+HLADR-_D0_num	CD8_CD38+HLADR-_D12D0_num	4.06228e-06	-0.26728	0.00209614
CD8_CD38-HLADR+_D0_num	CD8_CD38-HLADR+_D12D0_num	9.53025e-12	-0.386761	4.91761e-09
CD8_CD38-HLADR-_D0_num	CD8_CD38-HLADR-_D12D0_num	0.00239807	-0.177927	1
CD8_CD95+_D0_num	CD8_CD95+_D12D0_num	6.62782e-06	-0.261525	0.00341995
CD8_CXCR5+_D0_num	CD8_CXCR5+_D12D0_num	9.11813e-05	-0.228119	0.0470496
CD8_CXCR5+CD38-HLADR-_D0_num	CD8_CXCR5+CD38-HLADR-_D12D0_num	0.00027344	-0.212543	0.141095
CD8_CXCR5+CD95+_D0_num	CD8_CXCR5+CD95+_D12D0_num	7.20584e-11	-0.371143	3.71821e-08
CD8_CXCR5+_Tcm_D0_num	CD8_CXCR5+_Tcm_D12D0_num	3.00405e-06	-0.270762	0.00155009
CD8_CXCR5+_Tem_D0_num	CD8_CXCR5+_Tem_D12D0_num	1.03554e-06	-0.282682	0.000534341
CD8_CXCR5+_Teff_D0_num	CD8_CXCR5+_Teff_D12D0_num	4.86618e-08	-0.314149	2.51095e-05
CD8_CXCR5+_Tn_D0_num	CD8_CXCR5+_Tn_D12D0_num	8.31382e-07	-0.285072	0.000428993
CD8_HLADR+_D0_num	CD8_HLADR+_D12D0_num	9.89886e-14	-0.419261	5.10781e-11
CD3-_D0_num	CD3-_D12D0_num	3.85448e-08	-0.316402	1.98891e-05
CD56bright_D0_num	CD56bright_D12D0_num	0.000113139	-0.225144	0.0583797
CD56bright_CD38+_D0_num	CD56bright_CD38+_D12D0_num	3.74745e-08	-0.316673	1.93369e-05
CD56bright_CD38+HLADR-_D0_num	CD56bright_CD38+HLADR-_D12D0_num	3.07251e-08	-0.318576	1.58541e-05
CD56bright_CD38-HLADR-_D0_num	CD56bright_CD38-HLADR-_D12D0_num	6.40459e-06	-0.261932	0.00330477
CD56dim_D0_num	CD56dim_D12D0_num	2.37463e-06	-0.273442	0.00122531
CD56dim_CD38+_D0_num	CD56dim_CD38+_D12D0_num	1.8392e-07	-0.300923	9.49027e-05
CD56dim_CD38+HLADR+_D0_num	CD56dim_CD38+HLADR+_D12D0_num	8.5416e-13	-0.404365	4.40746e-10
CD56dim_CD38+HLADR-_D0_num	CD56dim_CD38+HLADR-_D12D0_num	1.07178e-07	-0.306374	5.53036e-05
CD56dim_CD38-HLADR+_D0_num	CD56dim_CD38-HLADR+_D12D0_num	5.23733e-14	-0.423523	2.70246e-11
CD56dim_CD38-HLADR-_D0_num	CD56dim_CD38-HLADR-_D12D0_num	5.61342e-08	-0.312759	2.89652e-05
CD56dim_HLADR+_D0_num	CD56dim_HLADR+_D12D0_num	3.53969e-10	-0.358238	1.82648e-07
CD19+_D0_num	CD19+_D12D0_num	0.0090645	-0.153263	1
B_DN_memory_IgD-CD27-_D0_num	B_DN_memory_IgD-CD27-_D12D0_num	0.165746	-0.0817474	1
B_DN_memory_IgD-CD27-CD95+_D0_num	B_DN_memory_IgD-CD27-CD95+_D12D0_num	2.24092e-06	-0.274099	0.00115632
B_memory_CD27+CD38-_D0_num	B_memory_CD27+CD38-_D12D0_num	0.0530866	-0.1139	1
B_memory_CD27+CD38-CD95+_D0_num	B_memory_CD27+CD38-CD95+_D12D0_num	7.80785e-07	-0.285752	0.000402885
B_memory_IgD+CD27+_D0_num	B_memory_IgD+CD27+_D12D0_num	0.00682403	-0.158813	1
B_memory_IgD+CD27+CD95+_D0_num	B_memory_IgD+CD27+CD95+_D12D0_num	5.58015e-13	-0.407366	2.87936e-10
B_naive_IgD+CD27-_D0_num	B_naive_IgD+CD27-_D12D0_num	0.0489127	-0.115956	1
B_switched_memory_IgD-CD27+_D0_num	B_switched_memory_IgD-CD27+_D12D0_num	0.0174725	-0.13972	1
B_switched_memory_IgD-CD27+CD95+_D0_num	B_switched_memory_IgD-CD27+CD95+_D12D0_num	6.85646e-05	-0.231992	0.0353793
CD19+CD95+_D0_num	CD19+CD95+_D12D0_num	3.71977e-07	-0.293642	0.00019194
plasmablast_CD27+CD38+_D0_num	plasmablast_CD27+CD38+_D12D0_num	1.81929e-09	-0.344333	9.38756e-07
monocytes_D0_num	monocytes_D12D0_num	2.27923e-20	-0.508027	1.17609e-17
monocytes_classical_D0_num	monocytes_classical_D12D0_num	3.56645e-17	-0.468508	1.84029e-14
monocytes_classical_HLADR+_D0_num	monocytes_classical_HLADR+_D12D0_num	1.73232e-17	-0.472622	8.93879e-15
monocytes_intermediate_D0_num	monocytes_intermediate_D12D0_num	1.51782e-22	-0.532286	7.83193e-20
monocytes_intermediate_HLADR+_D0_num	monocytes_intermediate_HLADR+_D12D0_num	3.47076e-21	-0.517366	1.79091e-18
monocytes_nonclassical_D0_num	monocytes_nonclassical_D12D0_num	5.35567e-31	-0.611256	2.76353e-28
monocytes_nonclassical_HLADR+_D0_num	monocytes_nonclassical_HLADR+_D12D0_num	1.70464e-22	-0.531745	8.79594e-20
CD4TnTm_D0	CD4TnTm_D12D0	0.0270893	-0.130025	1
CD8TnTm_D0	CD8TnTm_D12D0	0.244963	-0.0686091	1
CD4+_CD95-HLADR+_D0_per	CD4+_CD95-HLADR+_D12D0_per	7.17493e-33	-0.626161	3.70226e-30
CD4+_CD95+HLADR+_D0_per	CD4+_CD95+HLADR+_D12D0_per	3.83637e-12	-0.393525	1.97957e-09
CD4+_CD95+HLADR-_D0_per	CD4+_CD95+HLADR-_D12D0_per	0.0664868	-0.108101	1
CD4+_CD95-HLADR-_D0_per	CD4+_CD95-HLADR-_D12D0_per	3.12311e-20	-0.506436	1.61152e-17
CD8+_CD95+HLADR+_D0_per	CD8+_CD95+HLADR+_D12D0_per	2.99459e-09	-0.339961	1.54521e-06
CD8+_CD95+HLADR-_D0_per	CD8+_CD95+HLADR-_D12D0_per	0.00337335	-0.1719	1
CD8+_CD95-HLADR+_D0_per	CD8+_CD95-HLADR+_D12D0_per	3.90883e-15	-0.440305	2.01696e-12
CD8+_CD95-HLADR-_D0_per	CD8+_CD95-HLADR-_D12D0_per	2.76331e-35	-0.644255	1.42587e-32
CD4_Tcm_CD95+HLADR+_D0_per	CD4_Tcm_CD95+HLADR+_D12D0_per	1.16032e-14	-0.433382	5.98727e-12
CD4_Tcm_CD95+HLADR-_D0_per	CD4_Tcm_CD95+HLADR-_D12D0_per	0.00211893	-0.180067	1
CD4_Tcm_CD95-HLADR+_D0_per	CD4_Tcm_CD95-HLADR+_D12D0_per	5.01721e-34	-0.63497	2.58888e-31
CD4_Tcm_CD95-HLADR-_D0_per	CD4_Tcm_CD95-HLADR-_D12D0_per	1.96313e-09	-0.34367	1.01298e-06
CD4_Tem_CD95+HLADR+_D0_per	CD4_Tem_CD95+HLADR+_D12D0_per	2.24023e-15	-0.443787	1.15596e-12
CD4_Tem_CD95+HLADR-_D0_per	CD4_Tem_CD95+HLADR-_D12D0_per	0.815541	-0.0137817	1
CD4_Tem_CD95-HLADR-_D0_per	CD4_Tem_CD95-HLADR-_D12D0_per	1.24709e-19	-0.49934	6.435e-17
CD8_Tcm_CD95+HLADR+_D0_per	CD8_Tcm_CD95+HLADR+_D12D0_per	8.49532e-08	-0.308685	4.38359e-05
CD8_Tcm_CD95+HLADR-_D0_per	CD8_Tcm_CD95+HLADR-_D12D0_per	0.00583148	-0.161814	1
CD8_Tcm_CD95-HLADR-_D0_per	CD8_Tcm_CD95-HLADR-_D12D0_per	1.25363e-21	-0.522302	6.46873e-19
CD8_Tem_CD95+HLADR+_D0_per	CD8_Tem_CD95+HLADR+_D12D0_per	6.93106e-14	-0.421655	3.57643e-11
CD8_Tem_CD95+HLADR-_D0_per	CD8_Tem_CD95+HLADR-_D12D0_per	0.300827	-0.0610703	1
CD8_Tem_CD95-HLADR-_D0_per	CD8_Tem_CD95-HLADR-_D12D0_per	3.63506e-16	-0.454893	1.87569e-13
CD56dim_CD95-HLADR-_D0_per	CD56dim_CD95-HLADR-_D12D0_per	5.3642e-36	-0.649367	2.76792e-33
CD56dim_CD95-HLADR+_D0_per	CD56dim_CD95-HLADR+_D12D0_per	1.16136e-08	-0.327713	5.9926e-06
CD56dim_CD95+HLADR-_D0_per	CD56dim_CD95+HLADR-_D12D0_per	1.65931e-07	-0.301971	8.56202e-05
CD56dim_CD95+HLADR+_D0_per	CD56dim_CD95+HLADR+_D12D0_per	7.40936e-11	-0.370922	3.82323e-08
CD56bright_CD95-HLADR-_D0_per	CD56bright_CD95-HLADR-_D12D0_per	2.94379e-33	-0.629143	1.519e-30
CD19_CD95+HLADR+_D0_per	CD19_CD95+HLADR+_D12D0_per	0.00198828	-0.181159	1
CD19_CD95+HLADR-_D0_per	CD19_CD95+HLADR-_D12D0_per	6.98167e-10	-0.35255	3.60254e-07
CD19_CD95-HLADR+_D0_per	CD19_CD95-HLADR+_D12D0_per	0.0108863	-0.149589	1
CD19_CD95-HLADR-_D0_per	CD19_CD95-HLADR-_D12D0_per	3.69824e-17	-0.4683	1.90829e-14
CD19_HLADR+_D0_per	CD19_HLADR+_D12D0_per	0.00596579	-0.161382	1
CD4+_CD95-HLADR+_D0_num	CD4+_CD95-HLADR+_D12D0_num	5.35396e-33	-0.627145	2.76264e-30
CD4+_CD95+HLADR+_D0_num	CD4+_CD95+HLADR+_D12D0_num	7.08139e-16	-0.450868	3.654e-13
CD4+_CD95+HLADR-_D0_num	CD4+_CD95+HLADR-_D12D0_num	5.36128e-06	-0.264034	0.00276642
CD4+_CD95-HLADR-_D0_num	CD4+_CD95-HLADR-_D12D0_num	4.995e-05	-0.236219	0.0257742
CD8+_CD95+HLADR+_D0_num	CD8+_CD95+HLADR+_D12D0_num	2.94506e-14	-0.427327	1.51965e-11
CD8+_CD95+HLADR-_D0_num	CD8+_CD95+HLADR-_D12D0_num	1.95467e-05	-0.248308	0.0100861
CD8+_CD95-HLADR+_D0_num	CD8+_CD95-HLADR+_D12D0_num	1.7901e-12	-0.399075	9.2369e-10
CD8+_CD95-HLADR-_D0_num	CD8+_CD95-HLADR-_D12D0_num	6.16961e-06	-0.262375	0.00318352
CD4_Tcm_CD95+HLADR+_D0_num	CD4_Tcm_CD95+HLADR+_D12D0_num	2.38439e-19	-0.495961	1.23035e-16
CD4_Tcm_CD95+HLADR-_D0_num	CD4_Tcm_CD95+HLADR-_D12D0_num	1.76218e-06	-0.276802	0.000909283
CD4_Tcm_CD95-HLADR+_D0_num	CD4_Tcm_CD95-HLADR+_D12D0_num	5.24103e-29	-0.594497	2.70437e-26
CD4_Tcm_CD95-HLADR-_D0_num	CD4_Tcm_CD95-HLADR-_D12D0_num	0.00114923	-0.19032	0.593001
CD4_Tem_CD95+HLADR+_D0_num	CD4_Tem_CD95+HLADR+_D12D0_num	6.14316e-11	-0.372406	3.16987e-08
CD4_Tem_CD95+HLADR-_D0_num	CD4_Tem_CD95+HLADR-_D12D0_num	1.0809e-08	-0.328376	5.57747e-06
CD4_Tem_CD95-HLADR-_D0_num	CD4_Tem_CD95-HLADR-_D12D0_num	2.0896e-12	-0.397957	1.07823e-09
CD8_Tcm_CD95+HLADR+_D0_num	CD8_Tcm_CD95+HLADR+_D12D0_num	4.18756e-16	-0.454043	2.16078e-13
CD8_Tcm_CD95+HLADR-_D0_num	CD8_Tcm_CD95+HLADR-_D12D0_num	1.35534e-06	-0.279722	0.000699354
CD8_Tcm_CD95-HLADR-_D0_num	CD8_Tcm_CD95-HLADR-_D12D0_num	1.10339e-05	-0.255386	0.0056935
CD8_Tem_CD95+HLADR+_D0_num	CD8_Tem_CD95+HLADR+_D12D0_num	3.43781e-12	-0.39433	1.77391e-09
CD8_Tem_CD95+HLADR-_D0_num	CD8_Tem_CD95+HLADR-_D12D0_num	2.84713e-09	-0.340407	1.46912e-06
CD8_Tem_CD95-HLADR-_D0_num	CD8_Tem_CD95-HLADR-_D12D0_num	2.26156e-07	-0.298807	0.000116697
CD56dim_CD95-HLADR-_D0_num	CD56dim_CD95-HLADR-_D12D0_num	1.07638e-06	-0.282259	0.00055541
CD56dim_CD95-HLADR+_D0_num	CD56dim_CD95-HLADR+_D12D0_num	1.14249e-09	-0.348354	5.89523e-07
CD56dim_CD95+HLADR-_D0_num	CD56dim_CD95+HLADR-_D12D0_num	8.27243e-09	-0.33083	4.26857e-06
CD56dim_CD95+HLADR+_D0_num	CD56dim_CD95+HLADR+_D12D0_num	1.43979e-10	-0.365602	7.42932e-08
CD56bright_CD95-HLADR-_D0_num	CD56bright_CD95-HLADR-_D12D0_num	4.70859e-05	-0.236998	0.0242963
CD19_CD95+HLADR+_D0_num	CD19_CD95+HLADR+_D12D0_num	2.12321e-06	-0.274708	0.00109557
CD19_CD95+HLADR-_D0_num	CD19_CD95+HLADR-_D12D0_num	1.82078e-09	-0.344326	9.39524e-07
CD19_CD95-HLADR+_D0_num	CD19_CD95-HLADR+_D12D0_num	0.00254786	-0.176871	1
CD19_CD95-HLADR-_D0_num	CD19_CD95-HLADR-_D12D0_num	4.92019e-11	-0.374153	2.53882e-08
CD19_HLADR+_D0_num	CD19_HLADR+_D12D0_num	0.00359935	-0.170733	1
granulocytes_D0_per	granulocytes_D7D0_per	6.22184e-06	-0.258812	0.00321047
lymphocytes_D0_per	lymphocytes_D7D0_per	4.35769e-10	-0.351952	2.24857e-07
CD3+_D0_per	CD3+_D7D0_per	1.34736e-05	-0.249589	0.00695239
CD4+_D0_per	CD4+_D7D0_per	1.44681e-08	-0.321462	7.46553e-06
CD4_Tcm_D0_per	CD4_Tcm_D7D0_per	0.000141927	-0.219013	0.0732343
CD4_Tem_D0_per	CD4_Tem_D7D0_per	0.13979	-0.0858833	1
CD4_Teff_D0_per	CD4_Teff_D7D0_per	1.13038e-25	-0.557685	5.83274e-23
CD4_Tn_D0_per	CD4_Tn_D7D0_per	3.53475e-12	-0.38917	1.82393e-09
CD4_TrueNaive_D0_per	CD4_TrueNaive_D7D0_per	0.00018274	-0.215471	0.0942938
CD4_Tscm_D0_per	CD4_Tscm_D7D0_per	1.50989e-09	-0.341509	7.79104e-07
CD4_Treg_D0_per	CD4_Treg_D7D0_per	0.00053241	-0.199808	0.274724
CD4_Treg_Tcm_D0_per	CD4_Treg_Tcm_D7D0_per	0.000498684	-0.2008	0.257321
CD4_Treg_Tem_D0_per	CD4_Treg_Tem_D7D0_per	0.0131184	-0.143793	1
CD4_Treg_Teff_D0_per	CD4_Treg_Teff_D7D0_per	9.02542e-31	-0.602817	4.65712e-28
CD4_Treg_Tn_D0_per	CD4_Treg_Tn_D7D0_per	3.2534e-11	-0.3726	1.67876e-08
CD4_Treg_CD38+_D0_per	CD4_Treg_CD38+_D7D0_per	1.04887e-08	-0.324405	5.41218e-06
CD4_Treg_CD38+HLADR-_D0_per	CD4_Treg_CD38+HLADR-_D7D0_per	3.5073e-08	-0.313191	1.80977e-05
CD4_Treg_CD38-HLADR+_D0_per	CD4_Treg_CD38-HLADR+_D7D0_per	8.07557e-17	-0.458165	4.16699e-14
CD4_Treg_CD38-HLADR-_D0_per	CD4_Treg_CD38-HLADR-_D7D0_per	1.15415e-15	-0.442407	5.95543e-13
CD4_Treg_CD95+_D0_per	CD4_Treg_CD95+_D7D0_per	0.00185738	-0.179868	0.958407
CD4_Treg_HLADR+_D0_per	CD4_Treg_HLADR+_D7D0_per	1.08197e-17	-0.469556	5.58299e-15
CD4_CD27+_D0_per	CD4_CD27+_D7D0_per	0.0588237	-0.109772	1
CD4_CD38+_D0_per	CD4_CD38+_D7D0_per	1.26206e-11	-0.379784	6.51222e-09
CD4_CD38+HLADR+_D0_per	CD4_CD38+HLADR+_D7D0_per	2.15016e-17	-0.465712	1.10948e-14
CD4_CD38+HLADR-_D0_per	CD4_CD38+HLADR-_D7D0_per	6.79976e-10	-0.348257	3.50868e-07
CD4_CD38-HLADR+_D0_per	CD4_CD38-HLADR+_D7D0_per	4.20335e-21	-0.510386	2.16893e-18
CD4_CD38-HLADR-_D0_per	CD4_CD38-HLADR-_D7D0_per	1.99354e-30	-0.599982	1.02867e-27
CD4_CD95+_D0_per	CD4_CD95+_D7D0_per	0.000879009	-0.192041	0.453569
CD4_CXCR5+_D0_per	CD4_CXCR5+_D7D0_per	8.53105e-17	-0.457848	4.40202e-14
CD4_CXCR5+CD38+_D0_per	CD4_CXCR5+CD38+_D7D0_per	9.65374e-11	-0.364124	4.98133e-08
CD4_CXCR5+CD38+HLADR-_D0_per	CD4_CXCR5+CD38+HLADR-_D7D0_per	2.11747e-10	-0.357845	1.09261e-07
CD4_CXCR5+CD38-HLADR+_D0_per	CD4_CXCR5+CD38-HLADR+_D7D0_per	1.60981e-68	-0.803851	8.30663e-66
CD4_CXCR5+CD38-HLADR-_D0_per	CD4_CXCR5+CD38-HLADR-_D7D0_per	2.41963e-05	-0.242355	0.0124853
CD4_CXCR5+CD95+_D0_per	CD4_CXCR5+CD95+_D7D0_per	2.39716e-08	-0.316777	1.23694e-05
CD4_CXCR5+_Tcm_D0_per	CD4_CXCR5+_Tcm_D7D0_per	0.000176635	-0.215951	0.0911435
CD4_CXCR5+_Tem_D0_per	CD4_CXCR5+_Tem_D7D0_per	1.34038e-31	-0.609524	6.91634e-29
CD4_CXCR5+_Teff_D0_per	CD4_CXCR5+_Teff_D7D0_per	1.15668e-27	-0.576145	5.96846e-25
CD4_CXCR5+_Tn_D0_per	CD4_CXCR5+_Tn_D7D0_per	3.00447e-30	-0.598504	1.55031e-27
CD4_CXCR5+HLADR+_D0_per	CD4_CXCR5+HLADR+_D7D0_per	1.59822e-59	-0.770027	8.24681e-57
CD4_HLADR+_D0_per	CD4_HLADR+_D7D0_per	1.65506e-21	-0.514888	8.54013e-19
CD8+_D0_per	CD8+_D7D0_per	0.00948922	-0.150292	1
CD8_Tcm_D0_per	CD8_Tcm_D7D0_per	7.86169e-05	-0.227077	0.0405663
CD8_Tem_D0_per	CD8_Tem_D7D0_per	0.000658791	-0.196544	0.339936
CD8_Teff_D0_per	CD8_Teff_D7D0_per	3.04469e-09	-0.335441	1.57106e-06
CD8_Tn_D0_per	CD8_Tn_D7D0_per	1.88666e-13	-0.409715	9.73517e-11
CD8_TrueNaive_D0_per	CD8_TrueNaive_D7D0_per	0.0702415	-0.105199	1
CD8_Tscm_D0_per	CD8_Tscm_D7D0_per	7.11564e-09	-0.327915	3.67167e-06
CD8_Treg_D0_per	CD8_Treg_D7D0_per	8.67602e-07	-0.280876	0.000447682
CD8_Treg_Teff_D0_per	CD8_Treg_Teff_D7D0_per	9.89819e-09	-0.324932	5.10747e-06
CD8_Treg_Tn_D0_per	CD8_Treg_Tn_D7D0_per	1.03807e-10	-0.363549	5.35644e-08
CD8_Treg_CD38-HLADR-_D0_per	CD8_Treg_CD38-HLADR-_D7D0_per	1.23019e-22	-0.5271	6.34777e-20
CD8_CD27+_D0_per	CD8_CD27+_D7D0_per	3.33862e-05	-0.23828	0.0172273
CD8_CD38+_D0_per	CD8_CD38+_D7D0_per	7.67615e-08	-0.305658	3.96089e-05
CD8_CD38+HLADR+_D0_per	CD8_CD38+HLADR+_D7D0_per	3.15604e-14	-0.421592	1.62852e-11
CD8_CD38+HLADR-_D0_per	CD8_CD38+HLADR-_D7D0_per	7.62911e-07	-0.282252	0.000393662
CD8_CD38-HLADR+_D0_per	CD8_CD38-HLADR+_D7D0_per	1.25229e-14	-0.427552	6.46184e-12
CD8_CD38-HLADR-_D0_per	CD8_CD38-HLADR-_D7D0_per	3.25105e-20	-0.500266	1.67754e-17
CD8_CD95+_D0_per	CD8_CD95+_D7D0_per	0.0012914	-0.185875	0.666361
CD8_CXCR5+_D0_per	CD8_CXCR5+_D7D0_per	0.000577662	-0.198564	0.298074
CD8_CXCR5+CD38-HLADR-_D0_per	CD8_CXCR5+CD38-HLADR-_D7D0_per	5.8598e-06	-0.259513	0.00302366
CD8_CXCR5+CD95+_D0_per	CD8_CXCR5+CD95+_D7D0_per	0.000274901	-0.209625	0.141849
CD8_CXCR5+_Tcm_D0_per	CD8_CXCR5+_Tcm_D7D0_per	1.19717e-05	-0.251023	0.00617738
CD8_CXCR5+_Tem_D0_per	CD8_CXCR5+_Tem_D7D0_per	0.000254495	-0.210741	0.13132
CD8_CXCR5+_Teff_D0_per	CD8_CXCR5+_Teff_D7D0_per	3.51044e-11	-0.372015	1.81139e-08
CD8_CXCR5+_Tn_D0_per	CD8_CXCR5+_Tn_D7D0_per	8.29137e-16	-0.444412	4.27834e-13
CD8_HLADR+_D0_per	CD8_HLADR+_D7D0_per	1.33512e-13	-0.412049	6.8892e-11
CD3-_D0_per	CD3-_D7D0_per	1.02767e-06	-0.279054	0.000530277
CD56bright_D0_per	CD56bright_D7D0_per	1.39506e-06	-0.275732	0.000719849
CD56bright_CD38+_D0_per	CD56bright_CD38+_D7D0_per	2.06846e-19	-0.490812	1.06733e-16
CD56bright_CD38+HLADR-_D0_per	CD56bright_CD38+HLADR-_D7D0_per	2.32447e-20	-0.501949	1.19942e-17
CD56bright_CD38-HLADR-_D0_per	CD56bright_CD38-HLADR-_D7D0_per	4.63979e-26	-0.561364	2.39413e-23
CD56dim_D0_per	CD56dim_D7D0_per	1.49929e-20	-0.504134	7.73633e-18
CD56dim_CD38+_D0_per	CD56dim_CD38+_D7D0_per	0.00367827	-0.168045	1
CD56dim_CD38+HLADR+_D0_per	CD56dim_CD38+HLADR+_D7D0_per	1.24095e-24	-0.547554	6.4033e-22
CD56dim_CD38+HLADR-_D0_per	CD56dim_CD38+HLADR-_D7D0_per	0.00359806	-0.168439	1
CD56dim_CD38-HLADR+_D0_per	CD56dim_CD38-HLADR+_D7D0_per	5.06997e-18	-0.473744	2.6161e-15
CD56dim_CD38-HLADR-_D0_per	CD56dim_CD38-HLADR-_D7D0_per	2.74745e-18	-0.477088	1.41768e-15
CD56dim_HLADR+_D0_per	CD56dim_HLADR+_D7D0_per	2.85411e-16	-0.450787	1.47272e-13
CD19+_D0_per	CD19+_D7D0_per	0.124254	-0.0893934	1
B_DN_memory_IgD-CD27-_D0_per	B_DN_memory_IgD-CD27-_D7D0_per	0.429799	-0.0459832	1
B_DN_memory_IgD-CD27-CD95+_D0_per	B_DN_memory_IgD-CD27-CD95+_D7D0_per	0.00777186	-0.15418	1
B_memory_CD27+CD38-_D0_per	B_memory_CD27+CD38-_D7D0_per	0.23411	-0.0692506	1
B_memory_CD27+CD38-CD95+_D0_per	B_memory_CD27+CD38-CD95+_D7D0_per	0.000642882	-0.196921	0.331727
B_memory_IgD+CD27+_D0_per	B_memory_IgD+CD27+_D7D0_per	0.227422	-0.0702485	1
B_memory_IgD+CD27+CD95+_D0_per	B_memory_IgD+CD27+CD95+_D7D0_per	4.76083e-07	-0.287232	0.000245659
B_naive_IgD+CD27-_D0_per	B_naive_IgD+CD27-_D7D0_per	0.667385	0.0250377	1
B_switched_memory_IgD-CD27+_D0_per	B_switched_memory_IgD-CD27+_D7D0_per	1.65176e-06	-0.273877	0.000852309
B_switched_memory_IgD-CD27+CD95+_D0_per	B_switched_memory_IgD-CD27+CD95+_D7D0_per	5.98435e-07	-0.284828	0.000308792
CD19+CD95+_D0_per	CD19+CD95+_D7D0_per	0.00738562	-0.15516	1
plasmablast_CD27+CD38+_D0_per	plasmablast_CD27+CD38+_D7D0_per	5.4705e-13	-0.402414	2.82278e-10
monocytes_D0_per	monocytes_D7D0_per	2.5318e-10	-0.356397	1.30641e-07
monocytes_classical_D0_per	monocytes_classical_D7D0_per	1.10877e-22	-0.527578	5.72123e-20
monocytes_classical_HLADR+_D0_per	monocytes_classical_HLADR+_D7D0_per	1.02687e-18	-0.482383	5.29864e-16
monocytes_intermediate_D0_per	monocytes_intermediate_D7D0_per	3.85478e-13	-0.404834	1.98907e-10
monocytes_intermediate_HLADR+_D0_per	monocytes_intermediate_HLADR+_D7D0_per	7.64479e-05	-0.227452	0.0394471
monocytes_nonclassical_D0_per	monocytes_nonclassical_D7D0_per	1.40354e-26	-0.566233	7.24228e-24
monocytes_nonclassical_HLADR+_D0_per	monocytes_nonclassical_HLADR+_D7D0_per	4.61561e-06	-0.262285	0.00238166
granulocytes_D0_num	granulocytes_D7D0_num	6.90921e-12	-0.384264	3.56515e-09
lymphocytes_D0_num	lymphocytes_D7D0_num	2.96362e-11	-0.373316	1.52923e-08
CD3+_D0_num	CD3+_D7D0_num	2.43205e-12	-0.391872	1.25494e-09
CD4+_D0_num	CD4+_D7D0_num	1.68478e-07	-0.297879	8.69348e-05
CD4_Tcm_D0_num	CD4_Tcm_D7D0_num	1.18177e-06	-0.277541	0.000609794
CD4_Tem_D0_num	CD4_Tem_D7D0_num	4.49029e-09	-0.332021	2.31699e-06
CD4_Teff_D0_num	CD4_Teff_D7D0_num	3.08142e-32	-0.614588	1.59001e-29
CD4_Tn_D0_num	CD4_Tn_D7D0_num	3.50217e-08	-0.313205	1.80712e-05
CD4_TrueNaive_D0_num	CD4_TrueNaive_D7D0_num	0.000540826	-0.199569	0.279066
CD4_Tscm_D0_num	CD4_Tscm_D7D0_num	8.11141e-12	-0.383078	4.18549e-09
CD4_Treg_D0_num	CD4_Treg_D7D0_num	1.18972e-06	-0.277468	0.000613895
CD4_Treg_Tcm_D0_num	CD4_Treg_Tcm_D7D0_num	2.33601e-05	-0.242796	0.0120538
CD4_Treg_Tem_D0_num	CD4_Treg_Tem_D7D0_num	1.71557e-06	-0.273459	0.000885235
CD4_Treg_Teff_D0_num	CD4_Treg_Teff_D7D0_num	3.55695e-30	-0.597893	1.83538e-27
CD4_Treg_Tn_D0_num	CD4_Treg_Tn_D7D0_num	4.44429e-11	-0.370194	2.29325e-08
CD4_Treg_CD38+_D0_num	CD4_Treg_CD38+_D7D0_num	5.95592e-10	-0.349362	3.07326e-07
CD4_Treg_CD38+HLADR-_D0_num	CD4_Treg_CD38+HLADR-_D7D0_num	6.03941e-09	-0.329384	3.11634e-06
CD4_Treg_CD38-HLADR+_D0_num	CD4_Treg_CD38-HLADR+_D7D0_num	1.29491e-16	-0.455426	6.68172e-14
CD4_Treg_CD38-HLADR-_D0_num	CD4_Treg_CD38-HLADR-_D7D0_num	1.44891e-06	-0.275317	0.000747639
CD4_Treg_CD95+_D0_num	CD4_Treg_CD95+_D7D0_num	6.88349e-06	-0.257626	0.00355188
CD4_Treg_HLADR+_D0_num	CD4_Treg_HLADR+_D7D0_num	1.44235e-16	-0.454797	7.44252e-14
CD4_CD27+_D0_num	CD4_CD27+_D7D0_num	8.51263e-05	-0.226008	0.0439252
CD4_CD38+_D0_num	CD4_CD38+_D7D0_num	5.54489e-09	-0.330147	2.86116e-06
CD4_CD38+HLADR+_D0_num	CD4_CD38+HLADR+_D7D0_num	3.39195e-23	-0.532975	1.75024e-20
CD4_CD38+HLADR-_D0_num	CD4_CD38+HLADR-_D7D0_num	7.29769e-08	-0.306151	3.76561e-05
CD4_CD38-HLADR+_D0_num	CD4_CD38-HLADR+_D7D0_num	8.26868e-23	-0.528924	4.26664e-20
CD4_CD38-HLADR-_D0_num	CD4_CD38-HLADR-_D7D0_num	4.57924e-08	-0.31065	2.36289e-05
CD4_CD95+_D0_num	CD4_CD95+_D7D0_num	2.75588e-09	-0.336311	1.42203e-06
CD4_CXCR5+_D0_num	CD4_CXCR5+_D7D0_num	8.8947e-17	-0.457607	4.58967e-14
CD4_CXCR5+CD38+_D0_num	CD4_CXCR5+CD38+_D7D0_num	1.88281e-22	-0.525134	9.71528e-20
CD4_CXCR5+CD38+HLADR-_D0_num	CD4_CXCR5+CD38+HLADR-_D7D0_num	4.32077e-22	-0.521259	2.22952e-19
CD4_CXCR5+CD38-HLADR+_D0_num	CD4_CXCR5+CD38-HLADR+_D7D0_num	2.45676e-55	-0.752008	1.26769e-52
CD4_CXCR5+CD38-HLADR-_D0_num	CD4_CXCR5+CD38-HLADR-_D7D0_num	4.4309e-15	-0.434115	2.28635e-12
CD4_CXCR5+CD95+_D0_num	CD4_CXCR5+CD95+_D7D0_num	3.89654e-16	-0.448939	2.01061e-13
CD4_CXCR5+_Tcm_D0_num	CD4_CXCR5+_Tcm_D7D0_num	1.81165e-13	-0.40999	9.34813e-11
CD4_CXCR5+_Tem_D0_num	CD4_CXCR5+_Tem_D7D0_num	8.66787e-30	-0.59465	4.47262e-27
CD4_CXCR5+_Teff_D0_num	CD4_CXCR5+_Teff_D7D0_num	6.53574e-24	-0.540321	3.37244e-21
CD4_CXCR5+_Tn_D0_num	CD4_CXCR5+_Tn_D7D0_num	3.49731e-25	-0.552952	1.80461e-22
CD4_CXCR5+HLADR+_D0_num	CD4_CXCR5+HLADR+_D7D0_num	1.83498e-51	-0.733833	9.4685e-49
CD4_HLADR+_D0_num	CD4_HLADR+_D7D0_num	8.81766e-25	-0.54902	4.54991e-22
CD8+_D0_num	CD8+_D7D0_num	3.4781e-09	-0.334274	1.7947e-06
CD8_Tcm_D0_num	CD8_Tcm_D7D0_num	1.12577e-07	-0.301897	5.80896e-05
CD8_Tem_D0_num	CD8_Tem_D7D0_num	6.09474e-09	-0.329303	3.14489e-06
CD8_Teff_D0_num	CD8_Teff_D7D0_num	1.23319e-09	-0.343237	6.36325e-07
CD8_Tn_D0_num	CD8_Tn_D7D0_num	2.48132e-10	-0.35656	1.28036e-07
CD8_TrueNaive_D0_num	CD8_TrueNaive_D7D0_num	0.096572	-0.0966036	1
CD8_Tscm_D0_num	CD8_Tscm_D7D0_num	5.19601e-10	-0.350496	2.68114e-07
CD8_Treg_D0_num	CD8_Treg_D7D0_num	0.000123635	-0.220923	0.0637956
CD8_Treg_Teff_D0_num	CD8_Treg_Teff_D7D0_num	7.04855e-06	-0.257347	0.00363705
CD8_Treg_Tn_D0_num	CD8_Treg_Tn_D7D0_num	1.47163e-11	-0.37863	7.59359e-09
CD8_Treg_CD38-HLADR-_D0_num	CD8_Treg_CD38-HLADR-_D7D0_num	0.00024128	-0.21151	0.1245
CD8_CD27+_D0_num	CD8_CD27+_D7D0_num	2.34059e-08	-0.317	1.20774e-05
CD8_CD38+_D0_num	CD8_CD38+_D7D0_num	1.09334e-10	-0.363138	5.64161e-08
CD8_CD38+HLADR+_D0_num	CD8_CD38+HLADR+_D7D0_num	5.41392e-16	-0.446976	2.79358e-13
CD8_CD38+HLADR-_D0_num	CD8_CD38+HLADR-_D7D0_num	8.27397e-10	-0.346612	4.26937e-07
CD8_CD38-HLADR+_D0_num	CD8_CD38-HLADR+_D7D0_num	2.38508e-17	-0.465127	1.2307e-14
CD8_CD38-HLADR-_D0_num	CD8_CD38-HLADR-_D7D0_num	4.29633e-09	-0.332412	2.21691e-06
CD8_CD95+_D0_num	CD8_CD95+_D7D0_num	6.66275e-12	-0.384532	3.43798e-09
CD8_CXCR5+_D0_num	CD8_CXCR5+_D7D0_num	3.37644e-07	-0.290802	0.000174224
CD8_CXCR5+CD38-HLADR-_D0_num	CD8_CXCR5+CD38-HLADR-_D7D0_num	2.64321e-05	-0.241243	0.013639
CD8_CXCR5+CD95+_D0_num	CD8_CXCR5+CD95+_D7D0_num	2.97967e-16	-0.450532	1.53751e-13
CD8_CXCR5+_Tcm_D0_num	CD8_CXCR5+_Tcm_D7D0_num	4.92392e-10	-0.350942	2.54074e-07
CD8_CXCR5+_Tem_D0_num	CD8_CXCR5+_Tem_D7D0_num	3.79301e-07	-0.289599	0.000195719
CD8_CXCR5+_Teff_D0_num	CD8_CXCR5+_Teff_D7D0_num	6.36646e-08	-0.307477	3.28509e-05
CD8_CXCR5+_Tn_D0_num	CD8_CXCR5+_Tn_D7D0_num	1.23782e-06	-0.277037	0.000638714
CD8_HLADR+_D0_num	CD8_HLADR+_D7D0_num	1.97523e-15	-0.439122	1.01922e-12
CD3-_D0_num	CD3-_D7D0_num	7.24591e-09	-0.327751	3.73889e-06
CD56bright_D0_num	CD56bright_D7D0_num	0.00328581	-0.170049	1
CD56bright_CD38+_D0_num	CD56bright_CD38+_D7D0_num	2.35104e-08	-0.316958	1.21314e-05
CD56bright_CD38+HLADR-_D0_num	CD56bright_CD38+HLADR-_D7D0_num	2.3973e-08	-0.316776	1.23701e-05
CD56bright_CD38-HLADR-_D0_num	CD56bright_CD38-HLADR-_D7D0_num	0.000230143	-0.212189	0.118754
CD56dim_D0_num	CD56dim_D7D0_num	1.34875e-08	-0.322107	6.95956e-06
CD56dim_CD38+_D0_num	CD56dim_CD38+_D7D0_num	2.95353e-09	-0.335707	1.52402e-06
CD56dim_CD38+HLADR+_D0_num	CD56dim_CD38+HLADR+_D7D0_num	6.81349e-26	-0.559782	3.51576e-23
CD56dim_CD38+HLADR-_D0_num	CD56dim_CD38+HLADR-_D7D0_num	1.72413e-09	-0.340371	8.89651e-07
CD56dim_CD38-HLADR+_D0_num	CD56dim_CD38-HLADR+_D7D0_num	7.47178e-18	-0.471609	3.85544e-15
CD56dim_CD38-HLADR-_D0_num	CD56dim_CD38-HLADR-_D7D0_num	8.18333e-11	-0.365428	4.2226e-08
CD56dim_HLADR+_D0_num	CD56dim_HLADR+_D7D0_num	4.65929e-15	-0.433801	2.40419e-12
CD19+_D0_num	CD19+_D7D0_num	0.00596422	-0.159209	1
B_DN_memory_IgD-CD27-_D0_num	B_DN_memory_IgD-CD27-_D7D0_num	0.134268	-0.0870949	1
B_DN_memory_IgD-CD27-CD95+_D0_num	B_DN_memory_IgD-CD27-CD95+_D7D0_num	8.86553e-08	-0.30425	4.57461e-05
B_memory_CD27+CD38-_D0_num	B_memory_CD27+CD38-_D7D0_num	0.000494679	-0.200922	0.255255
B_memory_CD27+CD38-CD95+_D0_num	B_memory_CD27+CD38-CD95+_D7D0_num	4.41275e-07	-0.288025	0.000227698
B_memory_IgD+CD27+_D0_num	B_memory_IgD+CD27+_D7D0_num	0.000241964	-0.211469	0.124854
B_memory_IgD+CD27+CD95+_D0_num	B_memory_IgD+CD27+CD95+_D7D0_num	7.12809e-15	-0.43113	3.67809e-12
B_naive_IgD+CD27-_D0_num	B_naive_IgD+CD27-_D7D0_num	0.160517	-0.0816381	1
B_switched_memory_IgD-CD27+_D0_num	B_switched_memory_IgD-CD27+_D7D0_num	3.2297e-06	-0.266375	0.00166652
B_switched_memory_IgD-CD27+CD95+_D0_num	B_switched_memory_IgD-CD27+CD95+_D7D0_num	1.22391e-07	-0.301069	6.3154e-05
CD19+CD95+_D0_num	CD19+CD95+_D7D0_num	8.81166e-09	-0.325987	4.54681e-06
plasmablast_CD27+CD38+_D0_num	plasmablast_CD27+CD38+_D7D0_num	1.30364e-13	-0.412209	6.72681e-11
monocytes_D0_num	monocytes_D7D0_num	4.90568e-13	-0.40317	2.53133e-10
monocytes_classical_D0_num	monocytes_classical_D7D0_num	1.50989e-13	-0.41122	7.79104e-11
monocytes_classical_HLADR+_D0_num	monocytes_classical_HLADR+_D7D0_num	1.01219e-17	-0.469927	5.22289e-15
monocytes_intermediate_D0_num	monocytes_intermediate_D7D0_num	2.08841e-15	-0.43878	1.07762e-12
monocytes_intermediate_HLADR+_D0_num	monocytes_intermediate_HLADR+_D7D0_num	2.63157e-15	-0.437354	1.35789e-12
monocytes_nonclassical_D0_num	monocytes_nonclassical_D7D0_num	2.93393e-29	-0.590149	1.51391e-26
monocytes_nonclassical_HLADR+_D0_num	monocytes_nonclassical_HLADR+_D7D0_num	3.23949e-20	-0.500284	1.67158e-17
CD4TnTm_D0	CD4TnTm_D7D0	0.00165577	-0.181787	0.854377
CD8TnTm_D0	CD8TnTm_D7D0	0.00578601	-0.159776	1
CD4+_CD95-HLADR+_D0_per	CD4+_CD95-HLADR+_D7D0_per	3.52738e-32	-0.614126	1.82013e-29
CD4+_CD95+HLADR+_D0_per	CD4+_CD95+HLADR+_D7D0_per	7.53878e-19	-0.484027	3.89001e-16
CD4+_CD95+HLADR-_D0_per	CD4+_CD95+HLADR-_D7D0_per	0.000707258	-0.195445	0.364945
CD4+_CD95-HLADR-_D0_per	CD4+_CD95-HLADR-_D7D0_per	2.07099e-23	-0.535195	1.06863e-20
CD8+_CD95+HLADR+_D0_per	CD8+_CD95+HLADR+_D7D0_per	4.42066e-14	-0.419389	2.28106e-11
CD8+_CD95+HLADR-_D0_per	CD8+_CD95+HLADR-_D7D0_per	0.000335629	-0.206708	0.173185
CD8+_CD95-HLADR+_D0_per	CD8+_CD95-HLADR+_D7D0_per	7.53895e-19	-0.484027	3.8901e-16
CD8+_CD95-HLADR-_D0_per	CD8+_CD95-HLADR-_D7D0_per	4.09869e-33	-0.621391	2.11493e-30
CD4_Tcm_CD95+HLADR+_D0_per	CD4_Tcm_CD95+HLADR+_D7D0_per	1.70288e-21	-0.514751	8.78685e-19
CD4_Tcm_CD95+HLADR-_D0_per	CD4_Tcm_CD95+HLADR-_D7D0_per	3.13151e-06	-0.266725	0.00161586
CD4_Tcm_CD95-HLADR+_D0_per	CD4_Tcm_CD95-HLADR+_D7D0_per	8.87638e-33	-0.618805	4.58021e-30
CD4_Tcm_CD95-HLADR-_D0_per	CD4_Tcm_CD95-HLADR-_D7D0_per	7.49268e-12	-0.383665	3.86622e-09
CD4_Tem_CD95+HLADR+_D0_per	CD4_Tem_CD95+HLADR+_D7D0_per	1.11741e-18	-0.481932	5.76581e-16
CD4_Tem_CD95+HLADR-_D0_per	CD4_Tem_CD95+HLADR-_D7D0_per	0.174734	-0.0789597	1
CD4_Tem_CD95-HLADR-_D0_per	CD4_Tem_CD95-HLADR-_D7D0_per	7.00062e-22	-0.518985	3.61232e-19
CD8_Tcm_CD95+HLADR+_D0_per	CD8_Tcm_CD95+HLADR+_D7D0_per	5.52075e-12	-0.385916	2.84871e-09
CD8_Tcm_CD95+HLADR-_D0_per	CD8_Tcm_CD95+HLADR-_D7D0_per	0.000274621	-0.209639	0.141704
CD8_Tcm_CD95-HLADR-_D0_per	CD8_Tcm_CD95-HLADR-_D7D0_per	1.14152e-23	-0.537853	5.89025e-21
CD8_Tem_CD95+HLADR+_D0_per	CD8_Tem_CD95+HLADR+_D7D0_per	1.99817e-14	-0.424554	1.03105e-11
CD8_Tem_CD95+HLADR-_D0_per	CD8_Tem_CD95+HLADR-_D7D0_per	0.669125	-0.0248985	1
CD8_Tem_CD95-HLADR-_D0_per	CD8_Tem_CD95-HLADR-_D7D0_per	1.59423e-13	-0.410854	8.22621e-11
CD56dim_CD95-HLADR-_D0_per	CD56dim_CD95-HLADR-_D7D0_per	8.29982e-51	-0.730602	4.28271e-48
CD56dim_CD95-HLADR+_D0_per	CD56dim_CD95-HLADR+_D7D0_per	7.42615e-17	-0.458649	3.8319e-14
CD56dim_CD95+HLADR-_D0_per	CD56dim_CD95+HLADR-_D7D0_per	9.32464e-09	-0.325474	4.81152e-06
CD56dim_CD95+HLADR+_D0_per	CD56dim_CD95+HLADR+_D7D0_per	2.76059e-20	-0.501087	1.42446e-17
CD56bright_CD95-HLADR-_D0_per	CD56bright_CD95-HLADR-_D7D0_per	7.35419e-51	-0.730862	3.79476e-48
CD19_CD95+HLADR+_D0_per	CD19_CD95+HLADR+_D7D0_per	0.00346152	-0.169126	1
CD19_CD95+HLADR-_D0_per	CD19_CD95+HLADR-_D7D0_per	1.2111e-10	-0.362325	6.24929e-08
CD19_CD95-HLADR+_D0_per	CD19_CD95-HLADR+_D7D0_per	6.92005e-05	-0.228781	0.0357075
CD19_CD95-HLADR-_D0_per	CD19_CD95-HLADR-_D7D0_per	2.99552e-22	-0.522974	1.54569e-19
CD19_HLADR+_D0_per	CD19_HLADR+_D7D0_per	1.38084e-05	-0.24929	0.00712515
CD4+_CD95-HLADR+_D0_num	CD4+_CD95-HLADR+_D7D0_num	2.26438e-32	-0.615638	1.16842e-29
CD4+_CD95+HLADR+_D0_num	CD4+_CD95+HLADR+_D7D0_num	2.36007e-22	-0.524085	1.2178e-19
CD4+_CD95+HLADR-_D0_num	CD4+_CD95+HLADR-_D7D0_num	1.72266e-09	-0.340379	8.88893e-07
CD4+_CD95-HLADR-_D0_num	CD4+_CD95-HLADR-_D7D0_num	2.99017e-10	-0.355042	1.54293e-07
CD8+_CD95+HLADR+_D0_num	CD8+_CD95+HLADR+_D7D0_num	7.74787e-16	-0.444821	3.9979e-13
CD8+_CD95+HLADR-_D0_num	CD8+_CD95+HLADR-_D7D0_num	1.00603e-11	-0.381478	5.1911e-09
CD8+_CD95-HLADR+_D0_num	CD8+_CD95-HLADR+_D7D0_num	4.32364e-14	-0.419534	2.231e-11
CD8+_CD95-HLADR-_D0_num	CD8+_CD95-HLADR-_D7D0_num	3.99672e-11	-0.371015	2.06231e-08
CD4_Tcm_CD95+HLADR+_D0_num	CD4_Tcm_CD95+HLADR+_D7D0_num	6.44568e-23	-0.530062	3.32597e-20
CD4_Tcm_CD95+HLADR-_D0_num	CD4_Tcm_CD95+HLADR-_D7D0_num	3.63127e-09	-0.333895	1.87374e-06
CD4_Tcm_CD95-HLADR+_D0_num	CD4_Tcm_CD95-HLADR+_D7D0_num	1.47974e-29	-0.592684	7.63545e-27
CD4_Tcm_CD95-HLADR-_D0_num	CD4_Tcm_CD95-HLADR-_D7D0_num	1.14491e-06	-0.277885	0.000590776
CD4_Tem_CD95+HLADR+_D0_num	CD4_Tem_CD95+HLADR+_D7D0_num	3.72752e-15	-0.435194	1.9234e-12
CD4_Tem_CD95+HLADR-_D0_num	CD4_Tem_CD95+HLADR-_D7D0_num	3.42016e-11	-0.372216	1.7648e-08
CD4_Tem_CD95-HLADR-_D0_num	CD4_Tem_CD95-HLADR-_D7D0_num	2.19564e-15	-0.438471	1.13295e-12
CD8_Tcm_CD95+HLADR+_D0_num	CD8_Tcm_CD95+HLADR+_D7D0_num	2.22775e-16	-0.452249	1.14952e-13
CD8_Tcm_CD95+HLADR-_D0_num	CD8_Tcm_CD95+HLADR-_D7D0_num	4.14784e-11	-0.370728	2.14029e-08
CD8_Tcm_CD95-HLADR-_D0_num	CD8_Tcm_CD95-HLADR-_D7D0_num	6.35662e-08	-0.307492	3.28002e-05
CD8_Tem_CD95+HLADR+_D0_num	CD8_Tem_CD95+HLADR+_D7D0_num	2.88197e-13	-0.406831	1.4871e-10
CD8_Tem_CD95+HLADR-_D0_num	CD8_Tem_CD95+HLADR-_D7D0_num	8.84738e-16	-0.444019	4.56525e-13
CD8_Tem_CD95-HLADR-_D0_num	CD8_Tem_CD95-HLADR-_D7D0_num	1.12921e-06	-0.278035	0.000582673
CD56dim_CD95-HLADR-_D0_num	CD56dim_CD95-HLADR-_D7D0_num	1.32539e-08	-0.322267	6.83902e-06
CD56dim_CD95-HLADR+_D0_num	CD56dim_CD95-HLADR+_D7D0_num	4.01951e-15	-0.434724	2.07407e-12
CD56dim_CD95+HLADR-_D0_num	CD56dim_CD95+HLADR-_D7D0_num	2.48844e-12	-0.391707	1.28403e-09
CD56dim_CD95+HLADR+_D0_num	CD56dim_CD95+HLADR+_D7D0_num	2.55746e-19	-0.489709	1.31965e-16
CD56bright_CD95-HLADR-_D0_num	CD56bright_CD95-HLADR-_D7D0_num	0.00557132	-0.160481	1
CD19_CD95+HLADR+_D0_num	CD19_CD95+HLADR+_D7D0_num	7.48852e-07	-0.28245	0.000386408
CD19_CD95+HLADR-_D0_num	CD19_CD95+HLADR-_D7D0_num	5.80467e-12	-0.385547	2.99521e-09
CD19_CD95-HLADR+_D0_num	CD19_CD95-HLADR+_D7D0_num	0.00425101	-0.165444	1
CD19_CD95-HLADR-_D0_num	CD19_CD95-HLADR-_D7D0_num	1.20518e-15	-0.442144	6.21871e-13
CD19_HLADR+_D0_num	CD19_HLADR+_D7D0_num	0.00710295	-0.155906	1
