# Supplementary material for: Pre‐vaccination immunotypes reveal weak and robust antibody responders to influenza vaccination
Source: Aging Cell. 2023 Dec 25;23(2):e14048. doi: 10.1111/acel.14048 (PMC10861208; doi:10.1111/acel.14048)
Supplement: Supplementary file 2 — Table S1: Differences in immune subsets between days 0 and 1–2, and between days 0 and 7. Table S2: Correlations between pre‐ and post‐vaccination immune subsets. Table S3: Regression models investigating the association of post‐vaccination immune subset kinetics with pre‐vaccination HI titer groups, sex, and CMV status. Table S4: Regression models analyzing the influence of immune subsets (measured on days 0, 1–2, and 7) on day 28 antibody titers, accounting for pre‐vaccination HI titer groups, sex, and CMV status. Table S5: Immune subset comparisons between immunotypes 2–3‐6 and rest of the immunotypes for day 0, day 1–2 and day 7. [file ACEL-23-e14048-s002.zip › Supplementary_Table_3.xlsx]

## Sheet: Sheet1
	_num absolute numbers, _per percentage of parent
model_id	subset	term	estimate	p.value	p.adj
134	CD4_CXCR5p_Teff_D7D0_num	CMV-	1.18477	3.08183e-06	0.00159022
37	CD4_CXCR5p_Teff_D7D0_per	CMV-	1.34337	7.50775e-06	0.003874
35	CD4_CXCR5p_Tcm_D7D0_per	CMV-	-0.0998856	4.00434e-05	0.0206624
218	CD56dim_CD95nHLADRn_D7D0_per	CMV-	-0.0279632	0.000102453	0.052866
133	CD4_CXCR5p_Tem_D7D0_num	CMV-	0.506435	0.000256586	0.132399
476	CD56dim_CD95nHLADRn_D12D0_per	CMV-	-0.0234373	0.000277321	0.143098
36	CD4_CXCR5p_Tem_D7D0_per	CMV-	0.334165	0.000340747	0.175826
64	CD8_CXCR5p_Teff_D7D0_per	day0_HI_>80	1.28734	0.00036853	0.190162
294	CD4_CXCR5p_Tem_D12D0_per	CMV-	0.322957	0.00094887	0.489617
362	CD4_Teff_D12D0_num	CMV-	0.444351	0.00096923	0.500123
265	CD4_Teff_D12D0_per	CMV-	0.414383	0.00127209	0.656399
34	CD4_CXCR5pCD95p_D7D0_per	CMV-	-0.0990282	0.00127695	0.658909
7	CD4_Teff_D7D0_per	CMV-	0.426994	0.00140571	0.725348
104	CD4_Teff_D7D0_num	CMV-	0.433139	0.00172871	0.892016
4	CD4p_D7D0_per	CMV-	-0.0350684	0.0194304	1
13	CD4_Treg_Tem_D7D0_per	day0_HI_>80	-0.154106	0.0346898	1
25	CD4_CD38pHLADRn_D7D0_per	female	0.0817979	0.0429557	1
29	CD4_CXCR5p_D7D0_per	CMV-	0.177006	0.0213214	1
38	CD4_CXCR5p_Tn_D7D0_per	female	-0.267174	0.0179664	1
43	CD8_Tem_D7D0_per	CMV-	0.12733	0.0023014	1
45	CD8_Tn_D7D0_per	female	-0.0862112	0.00550912	1
46	CD8_TrueNaive_D7D0_per	female	-0.0942712	0.0143564	1
53	CD8_CD38p_D7D0_per	day0_HI_40-80	0.22251	0.0325273	1
54	CD8_CD38pHLADRp_D7D0_per	day0_HI_40-80	0.360796	0.0130836	1
57	CD8_CD38nHLADRn_D7D0_per	day0_HI_40-80	-0.0169238	0.00803948	1
64	CD8_CXCR5p_Teff_D7D0_per	CMV-	0.557667	0.0124489	1
71	CD56bright_CD38nHLADRn_D7D0_per	female	-0.0835746	0.0421506	1
76	CD56dim_CD38nHLADRp_D7D0_per	CMV-	0.347425	0.0308812	1
77	CD56dim_CD38nHLADRn_D7D0_per	CMV-	0.0790279	0.0409611	1
78	CD56dim_HLADRp_D7D0_per	CMV-	0.32368	0.0298361	1
83	B_memory_CD27pCD38nCD95p_D7D0_per	day0_HI_40-80	-0.142473	0.0252498	1
88	B_switched_memory_IgDnCD27pCD95p_D7D0_per	day0_HI_40-80	-0.133472	0.0467914	1
122	CD4_CD38pHLADRn_D7D0_num	female	0.110859	0.045044	1
135	CD4_CXCR5p_Tn_D7D0_num	CMV-	0.317584	0.0374039	1
140	CD8_Tem_D7D0_num	CMV-	0.147105	0.0184865	1
146	CD8_Treg_Teff_D7D0_num	female	0.327121	0.0388637	1
151	CD8_CD38pHLADRp_D7D0_num	day0_HI_40-80	0.373943	0.0195734	1
152	CD8_CD38pHLADRn_D7D0_num	female	0.213687	0.0326833	1
156	CD8_CXCR5p_D7D0_num	female	0.21314	0.0289554	1
157	CD8_CXCR5pCD38nHLADRn_D7D0_num	female	0.189916	0.0491683	1
160	CD8_CXCR5p_Tem_D7D0_num	CMV-	0.36424	0.0160288	1
161	CD8_CXCR5p_Teff_D7D0_num	CMV-	0.400712	0.00723369	1
161	CD8_CXCR5p_Teff_D7D0_num	day0_HI_>80	0.598002	0.01273	1
170	CD56dim_CD38p_D7D0_num	female	0.161822	0.0336487	1
172	CD56dim_CD38pHLADRn_D7D0_num	female	0.157457	0.0398014	1
203	CD8p_CD95nHLADRp_D7D0_per	female	0.368866	0.0440826	1
206	CD4_Tcm_CD95pHLADRn_D7D0_per	CMV-	-0.0445732	0.049372	1
211	CD4_Tem_CD95nHLADRn_D7D0_per	CMV-	0.122465	0.00776614	1
211	CD4_Tem_CD95nHLADRn_D7D0_per	day0_HI_40-80	0.120988	0.0344819	1
234	CD8p_CD95nHLADRp_D7D0_num	female	0.392777	0.0490864	1
242	CD4_Tem_CD95nHLADRn_D7D0_num	CMV-	0.151589	0.0394671	1
247	CD8_Tem_CD95pHLADRn_D7D0_num	CMV-	0.212879	0.00456583	1
248	CD8_Tem_CD95nHLADRn_D7D0_num	CMV-	0.137591	0.0468339	1
252	CD56dim_CD95pHLADRp_D7D0_num	female	0.451406	0.048958	1
260	lymphocytes_D12D0_per	female	-0.0692662	0.0461386	1
271	CD4_Treg_Tem_D12D0_per	day0_HI_40-80	0.117164	0.0371453	1
273	CD4_Treg_Tn_D12D0_per	female	-0.0990999	0.00868927	1
277	CD4_Treg_CD38nHLADRn_D12D0_per	female	-0.0240013	0.0142073	1
278	CD4_Treg_CD95p_D12D0_per	female	0.0495461	0.00984107	1
293	CD4_CXCR5p_Tcm_D12D0_per	CMV-	-0.0488324	0.0312399	1
295	CD4_CXCR5p_Teff_D12D0_per	CMV-	0.778309	0.00413247	1
296	CD4_CXCR5p_Tn_D12D0_per	female	-0.277843	0.0101378	1
299	CD8p_D12D0_per	CMV-	-0.0582185	0.0116136	1
301	CD8_Tem_D12D0_per	CMV-	0.116822	0.00892981	1
313	CD8_CD38pHLADRn_D12D0_per	female	0.190206	0.0299191	1
321	CD8_CXCR5p_Tem_D12D0_per	female	-0.591542	0.030107	1
322	CD8_CXCR5p_Teff_D12D0_per	CMV-	0.558128	0.0190263	1
322	CD8_CXCR5p_Teff_D12D0_per	day0_HI_>80	0.757123	0.0467088	1
329	CD56bright_CD38nHLADRn_D12D0_per	day0_HI_>80	0.131111	0.0419598	1
331	CD56dim_CD38p_D12D0_per	female	0.0759679	0.0324023	1
333	CD56dim_CD38pHLADRn_D12D0_per	female	0.0737924	0.0372308	1
391	CD4_CXCR5p_Tem_D12D0_num	CMV-	0.41649	0.00247959	1
392	CD4_CXCR5p_Teff_D12D0_num	CMV-	0.67233	0.00296729	1
393	CD4_CXCR5p_Tn_D12D0_num	female	-0.381439	0.00544134	1
409	CD8_CD38pHLADRp_D12D0_num	day0_HI_>80	-0.432905	0.0270821	1
419	CD8_CXCR5p_Teff_D12D0_num	CMV-	0.339134	0.0167469	1
426	CD56bright_CD38nHLADRn_D12D0_num	day0_HI_>80	0.276396	0.00772123	1
434	CD19p_D12D0_num	female	-0.102209	0.0294501	1
435	B_DN_memory_IgDnCD27n_D12D0_num	female	-0.147409	0.0311802	1
437	B_memory_CD27pCD38n_D12D0_num	female	-0.115666	0.0311959	1
442	B_switched_memory_IgDnCD27p_D12D0_num	female	-0.145324	0.0123192	1
446	monocytes_D12D0_num	CMV-	0.116187	0.00850672	1
447	monocytes_classical_D12D0_num	CMV-	0.103663	0.0224757	1
454	CD8TnTm_D12D0	CMV-	0.0988092	0.00678808	1
462	CD8p_CD95nHLADRn_D12D0_per	female	-0.028161	0.0391265	1
469	CD4_Tem_CD95nHLADRn_D12D0_per	CMV-	0.0952828	0.0321826	1
514	CD19_CD95nHLADRp_D12D0_num	female	-0.110839	0.019482	1
516	CD19_HLADRp_D12D0_num	female	-0.110119	0.0181591	1
