# Supplementary material for: Pre‐vaccination immunotypes reveal weak and robust antibody responders to influenza vaccination
Source: Aging Cell. 2023 Dec 25;23(2):e14048. doi: 10.1111/acel.14048 (PMC10861208; doi:10.1111/acel.14048)
Supplement: Supplementary file 2 — Table S1: Differences in immune subsets between days 0 and 1–2, and between days 0 and 7. Table S2: Correlations between pre‐ and post‐vaccination immune subsets. Table S3: Regression models investigating the association of post‐vaccination immune subset kinetics with pre‐vaccination HI titer groups, sex, and CMV status. Table S4: Regression models analyzing the influence of immune subsets (measured on days 0, 1–2, and 7) on day 28 antibody titers, accounting for pre‐vaccination HI titer groups, sex, and CMV status. Table S5: Immune subset comparisons between immunotypes 2–3‐6 and rest of the immunotypes for day 0, day 1–2 and day 7. [file ACEL-23-e14048-s002.zip › Supplementary_Table_4.xlsx]

## Sheet: Sheet1
immune subset variable. D0=day 0, D12D0= day 1-2/day 0 , D7D0= day 7/ day0	day 28 HI titer models for trucd0_HId28: day 0 , trucd2d0_HId28: day1-2/day0, trucd7d0_HId28: day7/day0 immune subsets	coefficient for the immune subset variable	coefficient for being female	coefficient for being CMV-	coefficient for being day 0 HI titer 40-80	coefficient for being day 0 HI titer>80	p value for the immune subset variable	p value for being female	p value for being CMV-	p value for being day 0 HI titer 40-80	p value for being day 0 HI titer>80	adj.p value for the immune subset variable	adj.p value for being female	adj.p value for being CMV-	adj.p value for being day 0 HI titer 40-80	adj.p value for being day 0 HI titer>80
variable	condition	c_immune_subset	c_sex2	c_CMV2	c_T0_l32	c_T0_l33	p_immune_subset	p_sex2	p_CMV2	p_T0_l32	p_T0_l33	p_immune_subset.adj	p_sex2.adj	p_CMV2.adj	p_T0_l32.adj	p_T0_l33.adj
CD3+_D0_per	trucd0_HId28	-0.0199557	0.308376	0.102257	0.408279	1.26415	0.0123375	0.0109874	0.392451	0.00613644	1.59443e-10	0.227362	0.0428183	0.637244	0.00659668	1.68592e-10
CD4_CXCR5+_D0_per	trucd0_HId28	-0.0315714	0.263961	0.0669584	0.454512	1.34652	0.0424163	0.0281975	0.579247	0.00245231	1.73188e-11	0.486989	0.0428183	0.664203	0.00596188	1.05053e-10
CD8_Tem_D0_per	trucd0_HId28	0.0248373	0.388003	0.209796	0.489087	1.32651	0.0064381	0.0023637	0.0946658	0.00116047	2.00239e-11	0.200373	0.0428183	0.637244	0.00596188	1.05053e-10
CD8_CXCR5+_Teff_D0_per	trucd0_HId28	-0.00777563	0.248266	-0.152224	0.454812	1.25861	0.00749171	0.0382962	0.321486	0.00232689	1.92033e-10	0.200373	0.0437186	0.637244	0.00596188	2.014e-10
CD3-_D0_per	trucd0_HId28	0.024683	0.377094	0.0875608	0.368964	1.28619	0.00918578	0.00306907	0.46324	0.013931	6.85974e-11	0.200373	0.0428183	0.637244	0.013931	1.05053e-10
B_memory_CD27+CD38-CD95+_D0_per	trucd0_HId28	0.0144219	0.271745	0.082019	0.439574	1.32562	0.0223032	0.0236009	0.491985	0.00313883	2.63835e-11	0.338484	0.0428183	0.637244	0.00596188	1.05053e-10
B_memory_IgD+CD27+CD95+_D0_per	trucd0_HId28	0.0130501	0.292115	0.117831	0.4709	1.3528	0.00931966	0.0152393	0.323884	0.0016077	1.14937e-11	0.200373	0.0428183	0.637244	0.00596188	1.05053e-10
monocytes_D0_per	trucd0_HId28	0.0798182	0.375381	0.0274623	0.484304	1.38651	0.00112516	0.00222237	0.818104	0.00108061	3.15191e-12	0.0967635	0.0428183	0.824496	0.00596188	1.05053e-10
monocytes_classical_HLADR+_D0_per	trucd0_HId28	-0.00785883	0.28221	0.092706	0.454414	1.32434	0.0469118	0.0193619	0.438589	0.00243626	2.87909e-11	0.486989	0.0428183	0.637244	0.00596188	1.05053e-10
CD3+_D0_num	trucd0_HId28	-0.000257509	0.270153	0.0482631	0.411961	1.32251	0.00773661	0.0257861	0.70299	0.00593817	6.64323e-11	0.200373	0.0428183	0.740292	0.00649173	1.05053e-10
CD4+_D0_num	trucd0_HId28	-0.000448379	0.296442	0.0866467	0.421777	1.3288	0.0170624	0.0158203	0.471063	0.00475461	2.91509e-11	0.275132	0.0428183	0.637244	0.00596188	1.05053e-10
CD4_CD38-HLADR-_D0_num	trucd0_HId28	-0.000496226	0.288739	0.0841136	0.421356	1.32316	0.0268791	0.01793	0.484606	0.00481687	3.1572e-11	0.385267	0.0428183	0.637244	0.00596188	1.05053e-10
CD4_CXCR5+_D0_num	trucd0_HId28	-0.00529991	0.29926	0.050864	0.437925	1.37	0.0050643	0.0132849	0.673238	0.0032391	6.86331e-12	0.200373	0.0428183	0.723731	0.00596188	1.05053e-10
CD4_CXCR5+CD38+_D0_num	trucd0_HId28	-0.0859679	0.301489	0.0618695	0.438785	1.37829	0.000677963	0.0119311	0.603193	0.00298581	4.00738e-12	0.0874572	0.0428183	0.673696	0.00596188	1.05053e-10
CD4_CXCR5+CD38+HLADR-_D0_num	trucd0_HId28	-0.0966251	0.3153	0.0606303	0.441048	1.38173	0.000441445	0.00880186	0.610475	0.00282372	3.43618e-12	0.0874572	0.0428183	0.676025	0.00596188	1.05053e-10
CD4_CXCR5+CD38-HLADR+_D0_num	trucd0_HId28	-0.132464	0.258753	0.0841576	0.431064	1.33507	0.0113293	0.0308909	0.481118	0.00376623	1.80699e-11	0.224842	0.0428183	0.637244	0.00596188	1.05053e-10
CD4_CXCR5+CD38-HLADR-_D0_num	trucd0_HId28	-0.00523579	0.296035	0.0534853	0.437233	1.36271	0.00889453	0.0143786	0.658027	0.00333012	8.92179e-12	0.200373	0.0428183	0.713323	0.00596188	1.05053e-10
CD4_CXCR5+CD95+_D0_num	trucd0_HId28	-0.010809	0.299642	0.0744672	0.416498	1.36601	0.00618118	0.0132148	0.533302	0.0051	7.54721e-12	0.200373	0.0428183	0.638754	0.00596986	1.05053e-10
CD4_CXCR5+_Tcm_D0_num	trucd0_HId28	-0.00668791	0.30394	0.094185	0.409589	1.37848	0.0053611	0.0121867	0.429333	0.00586632	5.735e-12	0.200373	0.0428183	0.637244	0.00644835	1.05053e-10
CD4_CXCR5+_Tn_D0_num	trucd0_HId28	-0.023168	0.280755	0.107575	0.45279	1.32552	0.0334726	0.0200631	0.369595	0.00253144	2.59345e-11	0.439031	0.0428183	0.637244	0.00596188	1.05053e-10
CD4_CXCR5+HLADR+_D0_num	trucd0_HId28	-0.105831	0.249636	0.0815957	0.431428	1.33424	0.0168105	0.037542	0.494866	0.00375219	1.91505e-11	0.275132	0.0432403	0.637244	0.00596188	1.05053e-10
CD8_Tscm_D0_num	trucd0_HId28	-0.0171663	0.246824	0.103124	0.455624	1.30531	0.0386699	0.0412029	0.3907	0.00257775	4.97205e-11	0.475087	0.0442239	0.637244	0.00596188	1.05053e-10
CD8_CXCR5+_Tem_D0_num	trucd0_HId28	0.0290437	0.311844	0.142281	0.494342	1.32843	0.0470789	0.010817	0.242429	0.00115127	2.44053e-11	0.486989	0.0428183	0.637244	0.00596188	1.05053e-10
monocytes_D0_num	trucd0_HId28	0.00088159	0.335583	0.101689	0.43299	1.32808	0.0340334	0.00766275	0.395907	0.0036727	2.66611e-11	0.439031	0.0428183	0.637244	0.00596188	1.05053e-10
monocytes_classical_D0_num	trucd0_HId28	0.000984059	0.337658	0.100913	0.434286	1.32882	0.0471888	0.0076433	0.3997	0.00359068	2.68244e-11	0.486989	0.0428183	0.637244	0.00596188	1.05053e-10
granulocytes_D12D0_per	trucd2d0_HId28	0.781141	0.298223	0.0415684	0.507214	1.29447	0.0194859	0.0168516	0.737666	0.00111645	2.07347e-10	0.276072	0.0402044	0.746344	0.00672769	8.30821e-10
lymphocytes_D12D0_per	trucd2d0_HId28	-0.601966	0.26296	0.0517337	0.535054	1.28458	0.0136233	0.0338592	0.674672	0.000705469	2.46534e-10	0.251057	0.0402044	0.691658	0.00672769	8.30821e-10
CD3+_D12D0_per	trucd2d0_HId28	2.36547	0.312556	0.0573076	0.414665	1.30272	0.00813934	0.0124814	0.641743	0.00626345	1.62251e-10	0.250172	0.0402044	0.670322	0.00702595	8.30821e-10
CD4_Tn_D12D0_per	trucd2d0_HId28	-0.778329	0.25277	0.0812958	0.442065	1.28998	0.0284844	0.0421019	0.509411	0.00367719	2.3187e-10	0.282653	0.0448855	0.642308	0.00672769	8.30821e-10
CD4_TrueNaive_D12D0_per	trucd2d0_HId28	-0.853606	0.241841	0.0782916	0.410956	1.29548	0.00689699	0.0507657	0.523205	0.00661116	1.62516e-10	0.250172	0.0521815	0.642308	0.00725821	8.30821e-10
CD4_Treg_Tn_D12D0_per	trucd2d0_HId28	-0.48147	0.231275	0.0621717	0.409251	1.31394	0.00818777	0.063248	0.614173	0.00688512	1.1339e-10	0.250172	0.063248	0.665784	0.0074015	8.30821e-10
CD4_CD27+_D12D0_per	trucd2d0_HId28	-1.69353	0.260423	0.111382	0.407252	1.24533	0.0126147	0.0352698	0.364176	0.00737079	7.15426e-10	0.251057	0.0403223	0.642308	0.00774456	8.30821e-10
B_DN_memory_IgD-CD27-CD95+_D12D0_per	trucd2d0_HId28	0.150955	0.26293	0.0777456	0.471234	1.29465	0.0267511	0.0345089	0.528868	0.00222958	2.14519e-10	0.276072	0.0402044	0.642308	0.00672769	8.30821e-10
B_switched_memory_IgD-CD27+_D12D0_per	trucd2d0_HId28	0.556583	0.330615	0.0843469	0.424912	1.31935	0.0171763	0.00931836	0.492835	0.00521452	1.27175e-10	0.276072	0.0402044	0.642308	0.00672769	8.30821e-10
monocytes_D12D0_per	trucd2d0_HId28	0.572423	0.271127	0.0511208	0.412908	1.29234	0.00973648	0.0288719	0.678281	0.00650878	2.04523e-10	0.251057	0.0402044	0.691686	0.00723821	8.30821e-10
monocytes_classical_HLADR+_D12D0_per	trucd2d0_HId28	0.327104	0.289488	0.0495422	0.441124	1.30978	0.00142545	0.0196003	0.686168	0.00351111	1.1309e-10	0.0919418	0.0402044	0.696973	0.00672769	8.30821e-10
CD8_CD38+HLADR-_D12D0_num	trucd2d0_HId28	-0.176109	0.311687	0.052084	0.457639	1.28016	0.0476957	0.0135257	0.675573	0.00275359	3.35364e-10	0.424328	0.0402044	0.691658	0.00672769	8.30821e-10
CD3-_D12D0_num	trucd2d0_HId28	-0.316854	0.339568	0.0587295	0.42864	1.27564	0.0252299	0.00825329	0.634404	0.00476186	3.58763e-10	0.276072	0.0402044	0.670322	0.00672769	8.30821e-10
CD56dim_D12D0_num	trucd2d0_HId28	-0.271384	0.341134	0.0625014	0.413139	1.27149	0.0234803	0.00808897	0.612577	0.0065466	3.94337e-10	0.276072	0.0402044	0.665784	0.00724902	8.30821e-10
CD56dim_CD38+HLADR+_D12D0_num	trucd2d0_HId28	-0.105231	0.263985	0.065507	0.464945	1.22506	0.0305313	0.0339618	0.596285	0.00242327	1.74817e-09	0.291744	0.0402044	0.654645	0.00672769	1.74817e-09
CD56dim_CD38-HLADR-_D12D0_num	trucd2d0_HId28	-0.222016	0.336888	0.0689685	0.428368	1.29875	0.0262693	0.00882838	0.575977	0.00480435	2.01049e-10	0.276072	0.0402044	0.642308	0.00672769	8.30821e-10
CD56dim_HLADR+_D12D0_num	trucd2d0_HId28	-0.137555	0.282316	0.0725616	0.467912	1.27182	0.0150036	0.0232639	0.556127	0.00223648	3.74237e-10	0.258062	0.0402044	0.642308	0.00672769	8.30821e-10
monocytes_D12D0_num	trucd2d0_HId28	0.459271	0.240149	0.0253476	0.467124	1.28859	0.00802406	0.05353	0.83897	0.00218943	2.04792e-10	0.250172	0.0541598	0.845524	0.00672769	8.30821e-10
monocytes_classical_D12D0_num	trucd2d0_HId28	0.455596	0.234053	0.0198877	0.467334	1.28401	0.00872691	0.0600881	0.873827	0.00214807	2.29759e-10	0.250172	0.0603219	0.877227	0.00672769	8.30821e-10
monocytes_classical_HLADR+_D12D0_num	trucd2d0_HId28	0.358268	0.260698	0.0027779	0.471056	1.32722	5.58931e-05	0.0337568	0.981868	0.00172522	4.3087e-11	0.0144204	0.0402044	0.981868	0.00672769	8.30821e-10
monocytes_intermediate_D12D0_num	trucd2d0_HId28	0.246325	0.285732	0.0743395	0.448872	1.30533	0.0124011	0.0214489	0.544574	0.0031502	1.51932e-10	0.251057	0.0402044	0.642308	0.00672769	8.30821e-10
monocytes_intermediate_HLADR+_D12D0_num	trucd2d0_HId28	0.193206	0.287346	0.0693663	0.447817	1.30286	0.0203335	0.0210536	0.572806	0.00325621	1.74141e-10	0.276072	0.0402044	0.642308	0.00672769	8.30821e-10
CD4TnTm_D12D0	trucd2d0_HId28	-0.518657	0.267968	0.0990883	0.438408	1.29488	0.013205	0.0306113	0.420058	0.00386358	1.83989e-10	0.251057	0.0402044	0.642308	0.00672769	8.30821e-10
CD8+_CD95-HLADR+_D12D0_per	trucd2d0_HId28	0.153806	0.268648	0.0737401	0.517654	1.38084	0.000150047	0.0289614	0.543261	0.000664105	1.49603e-11	0.0193561	0.0402044	0.642308	0.00672769	8.30821e-10
CD19_CD95-HLADR-_D12D0_per	trucd2d0_HId28	-0.114844	0.289697	0.077418	0.47429	1.29158	0.0347087	0.0207389	0.529851	0.00205369	2.77231e-10	0.319816	0.0402044	0.642308	0.00672769	8.30821e-10
CD8+_CD95-HLADR+_D12D0_num	trucd2d0_HId28	0.134354	0.27575	0.0922354	0.504485	1.37374	0.000303306	0.0253121	0.448032	0.00089928	1.85348e-11	0.0260844	0.0402044	0.642308	0.00672769	8.30821e-10
CD56dim_CD95-HLADR-_D12D0_num	trucd2d0_HId28	-0.265142	0.340287	0.0582142	0.409838	1.27264	0.0229146	0.00819156	0.637619	0.0070052	3.81636e-10	0.276072	0.0402044	0.670322	0.00749934	8.30821e-10
CD56dim_CD95-HLADR+_D12D0_num	trucd2d0_HId28	-0.124416	0.281681	0.0682123	0.462083	1.25822	0.0238847	0.0236364	0.580744	0.00249978	5.70342e-10	0.276072	0.0402044	0.642308	0.00672769	8.30821e-10
CD19_CD95-HLADR-_D12D0_num	trucd2d0_HId28	-0.112353	0.28265	0.0837414	0.481768	1.29908	0.0198308	0.0236378	0.495954	0.00175844	2.20028e-10	0.276072	0.0402044	0.642308	0.00672769	8.30821e-10
granulocytes_D7D0_per	trucd7d0_HId28	0.6986	0.313033	0.0502832	0.504399	1.36573	0.017956	0.0110179	0.682425	0.00106405	1.22525e-11	0.0798732	0.0477452	0.718636	0.00579389	1.13155e-10
CD4_Tn_D7D0_per	trucd7d0_HId28	-0.598173	0.263458	0.0815653	0.456882	1.33029	0.0476864	0.0303249	0.504645	0.00271594	3.06793e-11	0.128603	0.0477452	0.630798	0.00579389	1.13155e-10
CD4_CD38+_D7D0_per	trucd7d0_HId28	0.373674	0.238206	0.0922303	0.419879	1.31297	0.0446598	0.0510084	0.447547	0.0058468	4.70751e-11	0.124683	0.0543808	0.630798	0.00644648	1.13155e-10
CD4_CD38+HLADR+_D7D0_per	trucd7d0_HId28	0.285928	0.286676	0.0670432	0.4197	1.33459	0.0004815	0.017425	0.576567	0.00526394	1.48108e-11	0.00887336	0.0477452	0.662169	0.00603135	1.13155e-10
CD4_CD38-HLADR+_D7D0_per	trucd7d0_HId28	0.162171	0.286298	0.0635446	0.448589	1.36977	0.0311138	0.0191611	0.60353	0.00315739	1.42948e-11	0.104505	0.0477452	0.677003	0.00579389	1.13155e-10
CD4_CD38-HLADR-_D7D0_per	trucd7d0_HId28	-2.48061	0.258943	0.0998202	0.428351	1.3246	0.0308743	0.0331793	0.409866	0.00482232	3.29479e-11	0.104505	0.0477452	0.630798	0.00584779	1.13155e-10
CD4_CXCR5+CD38+_D7D0_per	trucd7d0_HId28	0.489477	0.225699	0.0281543	0.440784	1.4218	3.0421e-06	0.0572142	0.812979	0.00293529	6.58271e-13	0.000206839	0.0600052	0.828166	0.00579389	7.42902e-11
CD4_CXCR5+CD38+HLADR-_D7D0_per	trucd7d0_HId28	0.477716	0.214461	0.0425216	0.423395	1.40595	8.40041e-06	0.0718651	0.721392	0.00440072	1.17083e-12	0.000361218	0.0732853	0.745779	0.00579389	7.42902e-11
CD4_CXCR5+CD38-HLADR+_D7D0_per	trucd7d0_HId28	0.0736736	0.275794	0.0863215	0.41223	1.35046	0.0279711	0.0235071	0.476768	0.00660127	1.93175e-11	0.10023	0.0477452	0.630798	0.00706692	1.13155e-10
CD4_CXCR5+CD38-HLADR-_D7D0_per	trucd7d0_HId28	-4.47953	0.225681	-0.0280476	0.461991	1.4785	8.82919e-07	0.0561835	0.815326	0.00177647	1.13258e-13	0.000113897	0.0591646	0.828166	0.00579389	2.92207e-11
CD4_CXCR5+HLADR+_D7D0_per	trucd7d0_HId28	0.0938027	0.268001	0.0759919	0.436572	1.35451	0.0351012	0.0276915	0.532793	0.00400863	1.88518e-11	0.111804	0.0477452	0.644217	0.00579389	1.13155e-10
CD4_HLADR+_D7D0_per	trucd7d0_HId28	0.214223	0.289789	0.0590704	0.444424	1.36892	0.00721955	0.0172816	0.627061	0.0033315	9.5042e-12	0.0441247	0.0477452	0.678549	0.00579389	1.10172e-10
CD8_Tcm_D7D0_per	trucd7d0_HId28	0.375028	0.267682	0.114392	0.444539	1.34755	0.0362597	0.0278494	0.346672	0.00346258	2.07912e-11	0.112711	0.0477452	0.630798	0.00579389	1.13155e-10
CD8_Treg_CD38-HLADR-_D7D0_per	trucd7d0_HId28	-0.598272	0.283545	0.0989941	0.436866	1.34185	0.0267903	0.0203174	0.413862	0.00404267	2.7107e-11	0.0978668	0.0477452	0.630798	0.00579389	1.13155e-10
CD8_CD95+_D7D0_per	trucd7d0_HId28	0.326024	0.263427	0.103116	0.442317	1.34204	0.0265494	0.0299474	0.395022	0.00359976	2.1492e-11	0.0978668	0.0477452	0.630798	0.00579389	1.13155e-10
CD8_HLADR+_D7D0_per	trucd7d0_HId28	0.159979	0.271255	0.0919481	0.4118	1.32553	0.018527	0.0257476	0.447989	0.00681855	3.01999e-11	0.0799662	0.0477452	0.630798	0.00723945	1.13155e-10
CD56dim_CD38+_D7D0_per	trucd7d0_HId28	0.682778	0.208563	0.0770639	0.451074	1.36586	0.00110781	0.0864887	0.521812	0.00280673	7.10844e-12	0.0141399	0.0868252	0.635478	0.00579389	1.10172e-10
CD56dim_CD38+HLADR-_D7D0_per	trucd7d0_HId28	0.665728	0.206064	0.0885498	0.457802	1.36056	0.00145556	0.0909784	0.461712	0.00245595	8.39601e-12	0.0163275	0.0909784	0.630798	0.00579389	1.10172e-10
B_memory_CD27+CD38-_D7D0_per	trucd7d0_HId28	0.689713	0.236054	0.101301	0.451147	1.33514	0.00156624	0.0519287	0.402675	0.00288752	1.76623e-11	0.016837	0.0551342	0.630798	0.00579389	1.13155e-10
B_switched_memory_IgD-CD27+_D7D0_per	trucd7d0_HId28	0.95884	0.267294	0.0467768	0.446311	1.37089	4.41216e-06	0.0252321	0.696226	0.00277355	3.23955e-12	0.000227667	0.0477452	0.727232	0.00579389	9.28671e-11
plasmablast_CD27+CD38+_D7D0_per	trucd7d0_HId28	0.16479	0.258645	0.111315	0.394087	1.28556	0.00112687	0.0320344	0.355411	0.00916908	7.48032e-11	0.0141399	0.0477452	0.630798	0.00924071	1.13155e-10
monocytes_classical_HLADR+_D7D0_per	trucd7d0_HId28	0.226134	0.283138	0.108543	0.435987	1.32846	0.0283912	0.0203001	0.371013	0.00414024	3.15617e-11	0.100342	0.0477452	0.630798	0.00579389	1.13155e-10
granulocytes_D7D0_num	trucd7d0_HId28	0.352352	0.285725	0.06363	0.507135	1.33284	0.00610737	0.0184198	0.599838	0.000923541	2.08948e-11	0.0404026	0.0477452	0.6758	0.00579389	1.13155e-10
CD4_Tcm_D7D0_num	trucd7d0_HId28	0.312707	0.253778	0.113295	0.429789	1.30528	0.0349017	0.0368384	0.350727	0.0047289	5.78721e-11	0.111804	0.0477452	0.630798	0.00579389	1.13155e-10
CD4_CD38+_D7D0_num	trucd7d0_HId28	0.370552	0.22427	0.0998703	0.413921	1.29999	0.00527364	0.0651918	0.407864	0.00632258	5.68764e-11	0.036773	0.0670099	0.630798	0.00682521	1.13155e-10
CD4_CD38+HLADR+_D7D0_num	trucd7d0_HId28	0.299997	0.27866	0.0715988	0.407943	1.32315	5.21013e-05	0.0199224	0.547922	0.00643431	1.62144e-11	0.00134421	0.0477452	0.644217	0.00691689	1.13155e-10
CD4_CD38+HLADR-_D7D0_num	trucd7d0_HId28	0.317109	0.220569	0.105411	0.415979	1.3027	0.0174322	0.0717434	0.384027	0.00623405	5.91696e-11	0.0789035	0.0732853	0.630798	0.00678643	1.13155e-10
CD4_CD38-HLADR+_D7D0_num	trucd7d0_HId28	0.193676	0.282666	0.0615995	0.441985	1.37495	0.00628383	0.0199308	0.611681	0.00350874	8.28466e-12	0.0405307	0.0477452	0.678549	0.00579389	1.10172e-10
CD4_CD95+_D7D0_num	trucd7d0_HId28	0.388743	0.26208	0.122054	0.437878	1.3192	0.0118392	0.0305109	0.314171	0.00393563	3.43289e-11	0.0610904	0.0477452	0.630798	0.00579389	1.13155e-10
CD4_CXCR5+_D7D0_num	trucd7d0_HId28	0.210837	0.283471	0.0437321	0.42964	1.31933	0.012095	0.0198611	0.721398	0.00458222	3.52257e-11	0.0611866	0.0477452	0.745779	0.00579389	1.13155e-10
CD4_CXCR5+CD38+_D7D0_num	trucd7d0_HId28	0.262013	0.270181	-0.00777402	0.430356	1.39817	1.1481e-05	0.0235417	0.948553	0.00379447	1.65689e-12	0.000423156	0.0477452	0.952244	0.00579389	7.42902e-11
CD4_CXCR5+CD38+HLADR-_D7D0_num	trucd7d0_HId28	0.262289	0.264578	-0.00193972	0.421513	1.39007	1.88612e-05	0.0266378	0.98717	0.00463272	2.17672e-12	0.000608273	0.0477452	0.98717	0.00579389	7.42902e-11
CD4_CXCR5+CD38-HLADR+_D7D0_num	trucd7d0_HId28	0.080435	0.28141	0.0604929	0.414719	1.36237	0.00513667	0.0204132	0.617895	0.00603645	1.11895e-11	0.036773	0.0477452	0.678549	0.00662725	1.13155e-10
CD4_CXCR5+CD38-HLADR-_D7D0_num	trucd7d0_HId28	0.179561	0.282645	0.0570095	0.430369	1.30835	0.0371757	0.0206265	0.642543	0.00463585	5.39538e-11	0.114183	0.0477452	0.687868	0.00579389	1.13155e-10
CD4_CXCR5+CD95+_D7D0_num	trucd7d0_HId28	0.297848	0.297601	0.0522917	0.431405	1.34334	0.00120573	0.0141338	0.665055	0.00416192	1.38847e-11	0.0141399	0.0477452	0.703214	0.00579389	1.13155e-10
CD4_CXCR5+_Tcm_D7D0_num	trucd7d0_HId28	0.243772	0.279286	0.0597788	0.413868	1.32247	0.00689192	0.0213822	0.622358	0.00630283	3.01054e-11	0.0433687	0.0477452	0.678549	0.00682521	1.13155e-10
CD4_CXCR5+_Tem_D7D0_num	trucd7d0_HId28	0.112986	0.276291	0.0436361	0.447607	1.31907	0.0421322	0.0235899	0.725544	0.00326593	4.11694e-11	0.119452	0.0477452	0.745779	0.00579389	1.13155e-10
CD4_CXCR5+HLADR+_D7D0_num	trucd7d0_HId28	0.0974046	0.276189	0.0478969	0.431619	1.36713	0.00460899	0.0227626	0.693892	0.00425085	9.82158e-12	0.0360339	0.0477452	0.727232	0.00579389	1.10172e-10
CD4_HLADR+_D7D0_num	trucd7d0_HId28	0.244861	0.282033	0.0603903	0.435343	1.36694	0.00115096	0.0195707	0.616226	0.00388457	6.91152e-12	0.0141399	0.0477452	0.678549	0.00579389	1.10172e-10
CD8+_D7D0_num	trucd7d0_HId28	0.333265	0.255055	0.0984815	0.437362	1.29599	0.0392065	0.0360165	0.417673	0.0040883	7.82177e-11	0.115243	0.0477452	0.630798	0.00579389	1.13155e-10
CD8_Tcm_D7D0_num	trucd7d0_HId28	0.350775	0.258551	0.113386	0.438722	1.34164	0.00321117	0.0325086	0.347813	0.00375265	1.55378e-11	0.0285683	0.0477452	0.630798	0.00579389	1.13155e-10
CD8_Tscm_D7D0_num	trucd7d0_HId28	0.166076	0.261855	0.132903	0.434609	1.30042	0.0393051	0.0313017	0.276805	0.004304	6.99112e-11	0.115243	0.0477452	0.630798	0.00579389	1.13155e-10
CD8_CD27+_D7D0_num	trucd7d0_HId28	0.409815	0.254507	0.105332	0.434347	1.30848	0.0115578	0.0358471	0.38419	0.00422158	4.71528e-11	0.0608553	0.0477452	0.630798	0.00579389	1.13155e-10
CD8_CD38+HLADR+_D7D0_num	trucd7d0_HId28	0.1279	0.269636	0.131826	0.390196	1.30929	0.0223974	0.0265135	0.279188	0.0109478	4.78467e-11	0.0887374	0.0477452	0.630798	0.0109904	1.13155e-10
CD8_CD38-HLADR+_D7D0_num	trucd7d0_HId28	0.131225	0.260679	0.0547958	0.431587	1.33393	0.0164325	0.0320195	0.654679	0.00446205	2.46587e-11	0.0757071	0.0477452	0.697963	0.00579389	1.13155e-10
CD8_CD95+_D7D0_num	trucd7d0_HId28	0.321615	0.252114	0.101832	0.437348	1.338	0.00281153	0.0367346	0.398393	0.00384009	1.65454e-11	0.0259062	0.0477452	0.630798	0.00579389	1.13155e-10
CD8_CXCR5+CD95+_D7D0_num	trucd7d0_HId28	0.109211	0.242494	0.0902723	0.466696	1.33783	0.0304442	0.0461979	0.456409	0.00222374	2.37388e-11	0.104505	0.0500801	0.630798	0.00579389	1.13155e-10
CD8_HLADR+_D7D0_num	trucd7d0_HId28	0.176689	0.264221	0.0892407	0.404186	1.32658	0.00369112	0.0291531	0.459693	0.00773474	2.39677e-11	0.0317437	0.0477452	0.630798	0.00801431	1.13155e-10
CD56bright_D7D0_num	trucd7d0_HId28	0.216157	0.254395	0.0741475	0.46775	1.30147	0.0408943	0.0369189	0.543822	0.0021829	6.69735e-11	0.11723	0.0477452	0.644217	0.00579389	1.13155e-10
CD56bright_CD38+_D7D0_num	trucd7d0_HId28	0.168423	0.245426	0.0922207	0.455938	1.31432	0.0454775	0.0445795	0.447825	0.00278934	4.64465e-11	0.124821	0.0492912	0.630798	0.00579389	1.13155e-10
CD56bright_CD38+HLADR-_D7D0_num	trucd7d0_HId28	0.155507	0.247841	0.0913689	0.456353	1.3059	0.0478524	0.0423575	0.452288	0.00276473	5.93005e-11	0.128603	0.048854	0.630798	0.00579389	1.13155e-10
CD56dim_CD38+_D7D0_num	trucd7d0_HId28	0.226121	0.216128	0.0980468	0.468129	1.31619	0.0196261	0.0787166	0.41848	0.00217542	3.91058e-11	0.08167	0.0794915	0.630798	0.00579389	1.13155e-10
CD56dim_CD38+HLADR-_D7D0_num	trucd7d0_HId28	0.218793	0.216234	0.102031	0.469513	1.31462	0.0227003	0.0788753	0.399971	0.00212883	4.14943e-11	0.0887374	0.0794915	0.630798	0.00579389	1.13155e-10
B_memory_CD27+CD38-_D7D0_num	trucd7d0_HId28	0.446666	0.276356	0.0836102	0.429654	1.31053	0.00114041	0.0219548	0.488294	0.00447272	3.46497e-11	0.0141399	0.0477452	0.630798	0.00579389	1.13155e-10
B_memory_CD27+CD38-CD95+_D7D0_num	trucd7d0_HId28	0.280249	0.263472	0.13477	0.493568	1.33848	0.00598539	0.0293834	0.266936	0.001259	1.81198e-11	0.0404026	0.0477452	0.630798	0.00579389	1.13155e-10
B_memory_IgD+CD27+_D7D0_num	trucd7d0_HId28	0.227076	0.249998	0.102841	0.40792	1.31275	0.00932527	0.0391949	0.395764	0.00733631	4.08451e-11	0.0534649	0.0481109	0.630798	0.00766303	1.13155e-10
B_memory_IgD+CD27+CD95+_D7D0_num	trucd7d0_HId28	0.119512	0.250344	0.11952	0.43462	1.31241	0.0449438	0.0394064	0.325343	0.00423334	4.73951e-11	0.124683	0.0481109	0.630798	0.00579389	1.13155e-10
B_naive_IgD+CD27-_D7D0_num	trucd7d0_HId28	0.30172	0.271464	0.0780625	0.40869	1.2822	0.0379954	0.0256504	0.522176	0.00751898	1.26532e-10	0.115243	0.0477452	0.635478	0.00782216	1.33246e-10
B_switched_memory_IgD-CD27+_D7D0_num	trucd7d0_HId28	0.452823	0.297245	0.0565278	0.424734	1.31742	0.000140165	0.0136318	0.638715	0.00473842	2.3243e-11	0.00283852	0.0477452	0.686619	0.00579389	1.13155e-10
B_switched_memory_IgD-CD27+CD95+_D7D0_num	trucd7d0_HId28	0.361355	0.290206	0.131187	0.508428	1.36995	5.87099e-05	0.0156293	0.272832	0.000773661	4.12483e-12	0.00137701	0.0477452	0.630798	0.00579389	1.06421e-10
CD19+CD95+_D7D0_num	trucd7d0_HId28	0.264063	0.277893	0.114876	0.458543	1.32081	0.0126261	0.0220325	0.342785	0.00256366	3.28443e-11	0.0626448	0.0477452	0.630798	0.00579389	1.13155e-10
plasmablast_CD27+CD38+_D7D0_num	trucd7d0_HId28	0.18233	0.274375	0.0978245	0.381924	1.28161	0.000143026	0.0224608	0.414547	0.0111945	7.05489e-11	0.00283852	0.0477452	0.630798	0.0111945	1.13155e-10
monocytes_classical_D7D0_num	trucd7d0_HId28	0.292107	0.259266	0.102635	0.477302	1.31442	0.0349655	0.0328517	0.397136	0.00179589	4.29708e-11	0.111804	0.0477452	0.630798	0.00579389	1.13155e-10
monocytes_classical_HLADR+_D7D0_num	trucd7d0_HId28	0.221624	0.274996	0.110571	0.463888	1.33732	0.00477765	0.0231108	0.359606	0.00221128	1.83535e-11	0.0362539	0.0477452	0.630798	0.00579389	1.13155e-10
CD4TnTm_D7D0	trucd7d0_HId28	-0.51923	0.268122	0.101567	0.466145	1.34793	0.011521	0.0269889	0.400859	0.00218007	1.59516e-11	0.0608553	0.0477452	0.630798	0.00579389	1.13155e-10
CD4+_CD95-HLADR+_D7D0_per	trucd7d0_HId28	0.117984	0.273925	0.0719016	0.440579	1.33742	0.0269323	0.0243686	0.554326	0.00371622	2.42351e-11	0.0978668	0.0477452	0.644217	0.00579389	1.13155e-10
CD4+_CD95+HLADR+_D7D0_per	trucd7d0_HId28	0.22173	0.292019	0.0663956	0.445631	1.37472	0.00752514	0.0165415	0.584248	0.00325002	8.53812e-12	0.0441247	0.0477452	0.664035	0.00579389	1.10172e-10
CD8+_CD95+HLADR-_D7D0_per	trucd7d0_HId28	0.300136	0.260799	0.105619	0.450902	1.33541	0.0396448	0.0317585	0.384101	0.00303933	2.67549e-11	0.115243	0.0477452	0.630798	0.00579389	1.13155e-10
CD8+_CD95-HLADR+_D7D0_per	trucd7d0_HId28	0.176361	0.209955	0.0575827	0.503934	1.37495	3.20681e-06	0.0787875	0.626657	0.000719749	2.30357e-12	0.000206839	0.0794915	0.678549	0.00579389	7.42902e-11
CD4_Tcm_CD95+HLADR+_D7D0_per	trucd7d0_HId28	0.271431	0.293488	0.0387024	0.440896	1.38024	0.00193481	0.015589	0.750349	0.00346724	5.85302e-12	0.0191992	0.0477452	0.768215	0.00579389	1.10172e-10
CD4_Tcm_CD95-HLADR+_D7D0_per	trucd7d0_HId28	0.0876795	0.28523	0.0680755	0.41302	1.32003	0.0397543	0.0195622	0.577592	0.0066917	3.82854e-11	0.115243	0.0477452	0.662169	0.00713413	1.13155e-10
CD4_Tem_CD95+HLADR+_D7D0_per	trucd7d0_HId28	0.175092	0.298183	0.0813625	0.456805	1.3607	0.0347296	0.0152707	0.503706	0.00268715	1.60775e-11	0.111804	0.0477452	0.630798	0.00579389	1.13155e-10
CD8_Tcm_CD95+HLADR+_D7D0_per	trucd7d0_HId28	0.181549	0.273264	0.0970448	0.403295	1.3354	0.0187939	0.0246774	0.423083	0.00820248	2.40065e-11	0.0799662	0.0477452	0.630798	0.00839777	1.13155e-10
CD19_CD95+HLADR-_D7D0_per	trucd7d0_HId28	-0.10555	0.261119	0.016843	0.452189	1.34171	0.0189067	0.0314653	0.893586	0.00292029	2.01694e-11	0.0799662	0.0477452	0.900567	0.00579389	1.13155e-10
CD19_CD95-HLADR+_D7D0_per	trucd7d0_HId28	1.68564	0.301157	0.0807558	0.474115	1.33481	0.0237907	0.0142638	0.506105	0.00185069	2.41156e-11	0.091612	0.0477452	0.630798	0.00579389	1.13155e-10
CD19_CD95-HLADR-_D7D0_per	trucd7d0_HId28	-0.237421	0.292358	0.0585703	0.52317	1.39316	2.32292e-05	0.014818	0.622473	0.000523955	1.93445e-12	0.000665903	0.0477452	0.678549	0.00579389	7.42902e-11
CD19_HLADR+_D7D0_per	trucd7d0_HId28	2.31588	0.306144	0.0853567	0.471241	1.34025	0.00514899	0.012214	0.47983	0.00189034	1.75122e-11	0.036773	0.0477452	0.630798	0.00579389	1.13155e-10
CD4+_CD95-HLADR+_D7D0_num	trucd7d0_HId28	0.111477	0.267031	0.0720801	0.438023	1.3396	0.0149469	0.0278099	0.55206	0.00387198	2.04092e-11	0.0714129	0.0477452	0.644217	0.00579389	1.13155e-10
CD4+_CD95+HLADR+_D7D0_num	trucd7d0_HId28	0.255832	0.284945	0.0679506	0.436158	1.37405	0.00108071	0.018379	0.572211	0.00381125	5.74344e-12	0.0141399	0.0477452	0.66202	0.00579389	1.10172e-10
CD4+_CD95+HLADR-_D7D0_num	trucd7d0_HId28	0.357993	0.260927	0.12443	0.43625	1.31433	0.0206715	0.0314747	0.306114	0.00412432	4.20509e-11	0.0846545	0.0477452	0.630798	0.00579389	1.13155e-10
CD8+_CD95+HLADR+_D7D0_num	trucd7d0_HId28	0.148997	0.266202	0.109479	0.401341	1.32107	0.0148399	0.0283925	0.366137	0.00855696	3.27063e-11	0.0714129	0.0477452	0.630798	0.00872607	1.13155e-10
CD8+_CD95+HLADR-_D7D0_num	trucd7d0_HId28	0.30904	0.250621	0.104327	0.446501	1.33396	0.00410013	0.0380254	0.387325	0.00319059	1.95306e-11	0.0341236	0.0477799	0.630798	0.00579389	1.13155e-10
CD8+_CD95-HLADR+_D7D0_num	trucd7d0_HId28	0.168563	0.219958	0.0651814	0.502905	1.38005	6.06975e-07	0.0638186	0.58004	0.000696331	1.54277e-12	0.000113897	0.0658608	0.662169	0.00579389	7.42902e-11
CD4_Tcm_CD95+HLADR+_D7D0_num	trucd7d0_HId28	0.228397	0.279494	0.0582134	0.432308	1.37107	0.000844084	0.0205471	0.628578	0.00407863	6.08903e-12	0.0136109	0.0477452	0.678549	0.00579389	1.10172e-10
CD4_Tcm_CD95+HLADR-_D7D0_num	trucd7d0_HId28	0.332495	0.257565	0.129588	0.432782	1.32415	0.0156287	0.0336489	0.286895	0.00439602	3.09669e-11	0.0733129	0.0477452	0.630798	0.00579389	1.13155e-10
CD4_Tcm_CD95-HLADR+_D7D0_num	trucd7d0_HId28	0.0833382	0.279804	0.0722879	0.409554	1.32417	0.021985	0.0215601	0.552056	0.00708828	3.16525e-11	0.0886272	0.0477452	0.644217	0.00749498	1.13155e-10
CD4_Tem_CD95+HLADR+_D7D0_num	trucd7d0_HId28	0.245152	0.292528	0.0896571	0.452522	1.36515	0.0042846	0.0160396	0.457758	0.0028253	8.84161e-12	0.0345446	0.0477452	0.630798	0.00579389	1.10172e-10
CD8_Tcm_CD95+HLADR+_D7D0_num	trucd7d0_HId28	0.179626	0.267578	0.101497	0.401893	1.35706	0.00169595	0.0268409	0.399269	0.00796924	9.64279e-12	0.0175022	0.0477452	0.630798	0.00822425	1.10172e-10
CD8_Tcm_CD95+HLADR-_D7D0_num	trucd7d0_HId28	0.318268	0.262446	0.129042	0.456326	1.34717	0.00202242	0.0295469	0.285512	0.00254983	1.26186e-11	0.0193253	0.0477452	0.630798	0.00579389	1.13155e-10
CD8_Tcm_CD95-HLADR-_D7D0_num	trucd7d0_HId28	0.244581	0.252788	0.110764	0.437577	1.32654	0.0311894	0.0377728	0.361863	0.00403802	3.14153e-11	0.104505	0.0477715	0.630798	0.00579389	1.13155e-10
CD8_Tem_CD95+HLADR-_D7D0_num	trucd7d0_HId28	0.207163	0.247233	0.0654769	0.445503	1.31809	0.0491474	0.042382	0.595213	0.00346497	4.08879e-11	0.130722	0.048854	0.673531	0.00579389	1.13155e-10
CD56bright_CD95-HLADR-_D7D0_num	trucd7d0_HId28	0.2059	0.254106	0.0800445	0.465521	1.29375	0.0359491	0.037004	0.511345	0.00226831	8.52779e-11	0.112711	0.0477452	0.634264	0.00579389	1.13155e-10
CD19_CD95+HLADR+_D7D0_num	trucd7d0_HId28	0.277332	0.266713	0.114233	0.445956	1.3082	0.00744019	0.0275292	0.345073	0.00327854	4.45393e-11	0.0441247	0.0477452	0.630798	0.00579389	1.13155e-10
CD19_CD95+HLADR-_D7D0_num	trucd7d0_HId28	-0.091899	0.267621	0.0246089	0.457935	1.34728	0.0265084	0.0276667	0.844668	0.00262254	1.8916e-11	0.0978668	0.0477452	0.854605	0.00579389	1.13155e-10
CD19_CD95-HLADR+_D7D0_num	trucd7d0_HId28	0.420142	0.297495	0.0783011	0.430312	1.29939	0.0103234	0.014818	0.518544	0.00460219	6.36719e-11	0.0575224	0.0477452	0.635478	0.00579389	1.13155e-10
CD19_CD95-HLADR-_D7D0_num	trucd7d0_HId28	-0.17885	0.283473	0.0743462	0.520626	1.3804	0.000539406	0.0190706	0.53581	0.000652632	4.67272e-12	0.00927778	0.0477452	0.644217	0.00579389	1.09597e-10
CD19_HLADR+_D7D0_num	trucd7d0_HId28	0.423879	0.298056	0.0781353	0.427259	1.29702	0.0104789	0.0146713	0.519516	0.00490406	6.86703e-11	0.0575224	0.0477452	0.635478	0.00584779	1.13155e-10
